# Supplementary material for: 1-(5-Nitro-2-oxoindolin-3-yl­idene)-4-o-tolyl­thio­semicarbazide methanol monosolvate
Source: Acta Crystallogr Sect E Struct Rep Online. 2009 Oct 28;65(Pt 11):o2858. doi: 10.1107/S1600536809043633 (PMC2971320; doi:10.1107/S1600536809043633)
Supplement: Supplementary file 1 [file e-65-o2858-sup1.cif]

##############################################################################
###                                                                        ###
###        Electronic paper (Acta Crystallographica Section E)             ###
###                                                                        ###
##############################################################################
#                                                                            #
# This CIF contains the data in a paper accepted for publication in Acta     #
# Crystallographica Section E. It conforms to the requirements of Notes      #
# for Authors for Section E, and has been peer reviewed under the auspices   #
# of the IUCr Commission on Journals.                                        #
#                                                                            #
# Full details of the Crystallographic Information File format               #
# are given in the paper "The Crystallographic Information File (CIF):       #
# a New Standard Archive File for Crystallography" by S. R. Hall, F. H.      #
# Allen and I. D. Brown [Acta Cryst. (1991), A47, 655-685].                  #
#                                                                            #
# The current version of the core CIF dictionary is obtainable from          #
# ftp://ftp.iucr.org/pub/cif_core.dic. The current version number is 2.4.    #
#                                                                            #
# Software is freely available for graphical display of the structure(s) in  #
# this CIF.  For information consult the CIF home page http://www.iucr.org/  #
# cif/home.html                                                              #
#                                                                            #
# This file may be used for bona fide research purposes within the           #
# scientific community so long as proper attribution is given to the journal # 
# article from which it was obtained.                                        #
#                                                                            #
##############################################################################
                                             
data_global
_audit_creation_method     ?
_journal_date_recd_electronic     2009-10-21
_journal_date_accepted     2009-10-22
_journal_name_full     'Acta Crystallographica, Section E'
_journal_year     2009
_journal_volume     65
_journal_issue     11
_journal_page_first     o2858
_journal_page_last     o2858
_journal_paper_category     QO
_journal_coeditor_code     HB5167
_publ_contact_author
;
Muhammad Nawaz Tahir
University of Sargodha
Department of Physics
Sargodha
Pakistan
;
_publ_contact_author_email     'dmntahir_uos@yahoo.com'
_publ_contact_author_fax     '0092 48 32 22 121'
_publ_contact_author_phone     '0092 48 92 30 914'
_publ_section_title
;
1-(5-Nitro-2-oxoindolin-3-ylidene)-4-<i>o</i>-tolylthiosemicarbazide methanol
monosolvate
;
loop_
    _publ_author_name
    _publ_author_address
    'Humayun Pervez'
;
Department of Chemistry
Bahauddin Zakariya University
Multan 60800
Pakistan
;
    'Muhammad Yaqub'
;
Department of Chemistry
Bahauddin Zakariya University
Multan 60800
Pakistan
;
    'Nazia Manzoor'
;
Department of Chemistry
Bahauddin Zakariya University
Multan 60800
Pakistan
;
    'Tahir, M. Nawaz'
;
Department of Physics
University of Sargodha
Sargodha
Pakistan
;
    'Iqbal, M. Saeed'
;
Department of Chemistry
Government College University
Lahore
Pakistan
;
data_I
_audit_creation_method     SHELXL-97
_chemical_name_systematic
;
1-(5-Nitro-2-oxoindolin-3-ylidene)-4-<i>o</i>-tolylthiosemicarbazide
methanol monosolvate
;
_chemical_name_common     ?
_chemical_formula_moiety     'C16 H13 N5 O3 S, C H4 O'
_chemical_formula_sum     'C17 H17 N5 O4 S'
_chemical_formula_iupac     'C16 H13 N5 O3 S, C H4 O'
_chemical_formula_weight     387.42
_symmetry_cell_setting     monoclinic
_symmetry_space_group_name_H-M     'P 21/c'
_symmetry_space_group_name_Hall     '-P 2ybc'
loop_
    _symmetry_equiv_pos_site_id
    _symmetry_equiv_pos_as_xyz
    1 x,y,z
    2 -x,1/2+y,1/2-z
    3 -x,-y,-z
    4 x,1/2-y,1/2+z
_cell_length_a     14.2485(5)
_cell_length_b     7.6986(3)
_cell_length_c     18.5937(6)
_cell_angle_alpha     90
_cell_angle_beta     119.847(2)
_cell_angle_gamma     90
_cell_volume     1769.07(11)
_cell_formula_units_Z     4
_cell_measurement_reflns_used     2975
_cell_measurement_theta_min     2.53
_cell_measurement_theta_max     27.50
_cell_measurement_temperature     296(2)
_exptl_crystal_description     'cut needle'
_exptl_crystal_colour     yellow
_exptl_crystal_size_max     0.30
_exptl_crystal_size_mid     0.16
_exptl_crystal_size_min     0.12
_exptl_crystal_density_diffrn     1.455
_exptl_crystal_density_meas     ?
_exptl_crystal_density_method     'not measured'
_exptl_crystal_F_000     808
_exptl_absorpt_coefficient_mu     0.218
_exptl_absorpt_correction_type     multi-scan
_exptl_absorpt_process_details     '(SADABS; Bruker, 2005)'
_exptl_absorpt_correction_T_min     0.963
_exptl_absorpt_correction_T_max     0.974
_exptl_special_details
;
;
_diffrn_ambient_temperature     296(2)
_diffrn_radiation_type     MoK\a
_diffrn_radiation_wavelength     0.71073
_diffrn_radiation_source     'fine-focus sealed tube'
_diffrn_radiation_monochromator     graphite
_diffrn_measurement_device_type     'Bruker Kappa APEXII CCD'
_diffrn_measurement_method     \w
_diffrn_detector_area_resol_mean     7.60
_diffrn_reflns_number     18543
_diffrn_reflns_av_R_equivalents     0.0306
_diffrn_reflns_av_sigmaI/netI     0.0283
_diffrn_reflns_theta_min     2.53
_diffrn_reflns_theta_max     27.50
_diffrn_reflns_theta_full     25.00
_diffrn_measured_fraction_theta_max     0.988
_diffrn_measured_fraction_theta_full     0.999
_diffrn_reflns_limit_h_min     -18
_diffrn_reflns_limit_h_max     18
_diffrn_reflns_limit_k_min     -10
_diffrn_reflns_limit_k_max     10
_diffrn_reflns_limit_l_min     -23
_diffrn_reflns_limit_l_max     23
_diffrn_standards_number     0
_diffrn_standards_interval_count     ?
_diffrn_standards_interval_time     ?
_diffrn_standards_decay_%     ?
_refine_special_details
;
Refinement of <i>F</i>^2^ against ALL reflections. The weighted <i>R</i>-factor
<i>wR</i> and goodness of fit <i>S</i> are based on <i>F</i>^2^, conventional
<i>R</i>-factors <i>R</i> are based on <i>F</i>, with <i>F</i> set to zero for
negative <i>F</i>^2^. The threshold expression of <i>F</i>^2^ >
\s(<i>F</i>^2^) is used only for calculating <i>R</i>-factors(gt) <i>etc</i>.
and is not relevant to the choice of reflections for refinement.
<i>R</i>-factors based on <i>F</i>^2^ are statistically about twice as large
as those based on <i>F</i>, and <i>R</i>- factors based on ALL data will be
even larger.
;
_reflns_number_total     4005
_reflns_number_gt     2975
_reflns_threshold_expression     I>2\s(I)
_refine_ls_structure_factor_coef     Fsqd
_refine_ls_matrix_type     full
_refine_ls_R_factor_all     0.0572
_refine_ls_R_factor_gt     0.0378
_refine_ls_wR_factor_gt     0.0883
_refine_ls_wR_factor_ref     0.0980
_refine_ls_goodness_of_fit_ref     1.026
_refine_ls_restrained_S_all     1.026
_refine_ls_number_reflns     4005
_refine_ls_number_parameters     249
_refine_ls_number_restraints     0
_refine_ls_hydrogen_treatment     constr
_refine_ls_weighting_scheme     calc
_refine_ls_weighting_details
         'calc w=1/[\s^2^(Fo^2^)+(0.0413P)^2^+0.4905P] where P=(Fo^2^+2Fc^2^)/3'
_atom_sites_solution_hydrogens     geom
_atom_sites_solution_primary     direct
_atom_sites_solution_secondary     difmap
_refine_ls_shift/su_max     0.000
_refine_ls_shift/su_mean     0.000
_refine_diff_density_max     0.240
_refine_diff_density_min     -0.220
loop_
    _atom_type_symbol
    _atom_type_description
    _atom_type_scat_dispersion_real
    _atom_type_scat_dispersion_imag
    _atom_type_scat_source
    'C' 'C' 0.0033 0.0016
                         'International Tables Vol C Tables 4.2.6.8 and 6.1.1.4'
    'H' 'H' 0.0000 0.0000
                         'International Tables Vol C Tables 4.2.6.8 and 6.1.1.4'
    'N' 'N' 0.0061 0.0033
                         'International Tables Vol C Tables 4.2.6.8 and 6.1.1.4'
    'O' 'O' 0.0106 0.0060
                         'International Tables Vol C Tables 4.2.6.8 and 6.1.1.4'
    'S' 'S' 0.1246 0.1234
                         'International Tables Vol C Tables 4.2.6.8 and 6.1.1.4'
_computing_data_collection     'APEX2 (Bruker, 2007)'
_computing_cell_refinement     'SAINT (Bruker, 2007)'
_computing_data_reduction     'SAINT (Bruker, 2007)'
_computing_structure_solution     'SHELXS97 (Sheldrick, 2008)'
_computing_structure_refinement     'SHELXL97 (Sheldrick, 2008)'
_computing_molecular_graphics
                  'ORTEP-3 for Windows (Farrugia, 1997) and PLATON (Spek, 2009)'
_computing_publication_material
;
WinGX (Farrugia, 1999) and PLATON (Spek, 2009)
;
loop_
    _atom_site_type_symbol
    _atom_site_label
    _atom_site_fract_x
    _atom_site_fract_y
    _atom_site_fract_z
    _atom_site_U_iso_or_equiv
    _atom_site_thermal_displace_type
    _atom_site_calc_flag
    _atom_site_refinement_flags
    _atom_site_occupancy
    S S1 0.36128(4) -0.18526(6) 0.42815(3) 0.0480(2) Uani . . 1.000
    O O1 0.43184(10) 0.09444(15) 0.66176(7) 0.0471(4) Uani . . 1.000
    O O2 0.09516(11) 0.88792(17) 0.44105(8) 0.0535(5) Uani . . 1.000
    O O3 0.14063(12) 1.04229(17) 0.54995(9) 0.0631(5) Uani . . 1.000
    N N1 0.39348(11) 0.35294(18) 0.70502(8) 0.0388(4) Uani . . 1.000
    N N2 0.28711(10) 0.24879(17) 0.49325(8) 0.0342(4) Uani . . 1.000
    N N3 0.33161(11) 0.09298(17) 0.49406(8) 0.0390(4) Uani . . 1.000
    N N4 0.20990(10) 0.06337(17) 0.35699(8) 0.0364(4) Uani . . 1.000
    N N5 0.14422(11) 0.90750(18) 0.51621(9) 0.0408(5) Uani . . 1.000
    C C1 0.28486(11) 0.4853(2) 0.58087(9) 0.0309(4) Uani . . 1.000
    C C2 0.22200(12) 0.6183(2) 0.52973(10) 0.0329(5) Uani . . 1.000
    C C3 0.21086(12) 0.7648(2) 0.56800(10) 0.0342(5) Uani . . 1.000
    C C4 0.25938(13) 0.7812(2) 0.65330(10) 0.0380(5) Uani . . 1.000
    C C5 0.32173(13) 0.6488(2) 0.70422(10) 0.0385(5) Uani . . 1.000
    C C6 0.33402(12) 0.5016(2) 0.66721(9) 0.0330(4) Uani . . 1.000
    C C7 0.38889(12) 0.2370(2) 0.64829(10) 0.0362(5) Uani . . 1.000
    C C8 0.31690(12) 0.3173(2) 0.56487(9) 0.0314(4) Uani . . 1.000
    C C9 0.29577(12) -0.0024(2) 0.42330(9) 0.0346(5) Uani . . 1.000
    C C10 0.14634(12) -0.0135(2) 0.27704(9) 0.0330(5) Uani . . 1.000
    C C11 0.11584(12) 0.0923(2) 0.20843(10) 0.0367(5) Uani . . 1.000
    C C12 0.04962(14) 0.0193(3) 0.13070(10) 0.0470(6) Uani . . 1.000
    C C13 0.01474(14) -0.1498(3) 0.12170(11) 0.0501(6) Uani . . 1.000
    C C14 0.04524(13) -0.2512(2) 0.19058(12) 0.0466(6) Uani . . 1.000
    C C15 0.11076(14) -0.1830(2) 0.26893(11) 0.0413(5) Uani . . 1.000
    C C16 0.15262(16) 0.2771(3) 0.21779(12) 0.0543(6) Uani . . 1.000
    O O4 0.46564(14) 0.2556(2) 0.37038(8) 0.0764(6) Uani . . 1.000
    C C17 0.43827(17) 0.4240(3) 0.37829(13) 0.0599(7) Uani . . 1.000
    H H1 0.42879 0.33638 0.75775 0.0465 Uiso . . 1.000
    H H2 0.18875 0.60978 0.47231 0.0395 Uiso . . 1.000
    H H3 0.38341 0.05337 0.53999 0.0468 Uiso . . 1.000
    H H4 0.24971 0.88234 0.67621 0.0456 Uiso . . 1.000
    H H4A 0.19014 0.16531 0.36307 0.0437 Uiso . . 1.000
    H H5 0.35450 0.65800 0.76159 0.0462 Uiso . . 1.000
    H H12 0.02844 0.08685 0.08361 0.0563 Uiso . . 1.000
    H H13 -0.02945 -0.19550 0.06905 0.0601 Uiso . . 1.000
    H H14 0.02187 -0.36585 0.18459 0.0559 Uiso . . 1.000
    H H15 0.13064 -0.25081 0.31575 0.0496 Uiso . . 1.000
    H H16A 0.23026 0.28089 0.24674 0.0814 Uiso . . 1.000
    H H16B 0.12630 0.34033 0.24866 0.0814 Uiso . . 1.000
    H H16C 0.12490 0.32864 0.16396 0.0814 Uiso . . 1.000
    H H4B 0.50868 0.21697 0.41631 0.0916 Uiso . . 1.000
    H H17A 0.38390 0.42215 0.39442 0.0898 Uiso . . 1.000
    H H17B 0.41066 0.48319 0.32618 0.0898 Uiso . . 1.000
    H H17C 0.50125 0.48363 0.41975 0.0898 Uiso . . 1.000
loop_
    _atom_site_aniso_label
    _atom_site_aniso_U_11
    _atom_site_aniso_U_22
    _atom_site_aniso_U_33
    _atom_site_aniso_U_12
    _atom_site_aniso_U_13
    _atom_site_aniso_U_23
    S1 0.0570(3) 0.0429(3) 0.0355(3) 0.0174(2) 0.0165(2) -0.0014(2)
    O1 0.0506(7) 0.0385(7) 0.0345(7) 0.0088(5) 0.0077(5) 0.0026(5)
    O2 0.0627(8) 0.0480(8) 0.0382(8) 0.0117(6) 0.0164(6) 0.0063(6)
    O3 0.0910(10) 0.0387(8) 0.0612(9) 0.0172(7) 0.0390(8) -0.0016(7)
    N1 0.0443(7) 0.0392(8) 0.0220(7) -0.0009(6) 0.0083(6) -0.0004(6)
    N2 0.0372(7) 0.0302(7) 0.0291(7) 0.0014(5) 0.0119(6) -0.0027(6)
    N3 0.0428(7) 0.0361(8) 0.0265(7) 0.0084(6) 0.0084(6) -0.0021(6)
    N4 0.0441(7) 0.0288(7) 0.0285(7) 0.0046(6) 0.0121(6) -0.0030(6)
    N5 0.0475(8) 0.0347(8) 0.0436(9) 0.0026(6) 0.0253(7) 0.0013(7)
    C1 0.0333(7) 0.0308(8) 0.0254(8) -0.0043(6) 0.0122(6) -0.0032(6)
    C2 0.0359(8) 0.0346(8) 0.0251(8) -0.0021(6) 0.0129(6) -0.0012(7)
    C3 0.0361(8) 0.0322(8) 0.0341(9) -0.0005(6) 0.0174(7) 0.0012(7)
    C4 0.0428(8) 0.0359(9) 0.0364(9) -0.0039(7) 0.0205(7) -0.0094(7)
    C5 0.0430(9) 0.0437(10) 0.0258(8) -0.0063(7) 0.0149(7) -0.0077(7)
    C6 0.0346(7) 0.0333(8) 0.0269(8) -0.0052(6) 0.0122(6) -0.0016(7)
    C7 0.0355(8) 0.0348(9) 0.0285(8) -0.0031(7) 0.0085(6) -0.0006(7)
    C8 0.0325(7) 0.0305(8) 0.0254(8) -0.0024(6) 0.0100(6) -0.0006(7)
    C9 0.0397(8) 0.0339(9) 0.0288(8) 0.0004(7) 0.0159(7) -0.0005(7)
    C10 0.0339(7) 0.0347(9) 0.0278(8) 0.0030(6) 0.0134(6) -0.0027(7)
    C11 0.0347(8) 0.0391(9) 0.0333(9) 0.0045(7) 0.0146(7) 0.0024(7)
    C12 0.0433(9) 0.0588(12) 0.0279(9) 0.0085(8) 0.0095(7) 0.0049(8)
    C13 0.0396(9) 0.0605(12) 0.0356(10) 0.0019(8) 0.0077(8) -0.0153(9)
    C14 0.0428(9) 0.0401(10) 0.0518(11) -0.0056(8) 0.0196(8) -0.0132(9)
    C15 0.0472(9) 0.0368(9) 0.0390(10) -0.0003(7) 0.0207(8) 0.0001(8)
    C16 0.0581(11) 0.0461(11) 0.0468(11) -0.0016(9) 0.0171(9) 0.0114(9)
    O4 0.1094(13) 0.0594(9) 0.0329(8) 0.0304(9) 0.0147(8) -0.0028(7)
    C17 0.0589(11) 0.0478(12) 0.0609(14) 0.0006(9) 0.0206(10) -0.0080(10)
_geom_special_details
;
Bond distances, angles <i>etc</i>. have been calculated using the rounded
fractional coordinates. All su's are estimated from the variances of the
(full) variance-covariance matrix. The cell e.s.d.'s are taken into account in
the estimation of distances, angles and torsion angles
;
loop_
    _geom_bond_atom_site_label_1
    _geom_bond_atom_site_label_2
    _geom_bond_site_symmetry_1
    _geom_bond_site_symmetry_2
    _geom_bond_distance
    _geom_bond_publ_flag
    S1 C9 . . 1.6666(17) no
    O1 C7 . . 1.220(2) no
    O2 N5 . . 1.2215(19) no
    O3 N5 . . 1.227(2) no
    O4 C17 . . 1.383(3) no
    O4 H4B . . 0.8200 no
    N1 C7 . . 1.358(2) no
    N1 C6 . . 1.389(2) no
    N2 N3 . . 1.353(2) no
    N2 C8 . . 1.292(2) no
    N3 C9 . . 1.365(2) no
    N4 C10 . . 1.428(2) no
    N4 C9 . . 1.331(2) no
    N5 C3 . . 1.458(2) no
    N1 H1 . . 0.8600 no
    N3 H3 . . 0.8600 no
    N4 H4A . . 0.8600 no
    C1 C2 . . 1.381(2) no
    C1 C8 . . 1.451(2) no
    C1 C6 . . 1.402(2) no
    C2 C3 . . 1.384(2) no
    C3 C4 . . 1.385(2) no
    C4 C5 . . 1.374(2) no
    C5 C6 . . 1.381(2) no
    C7 C8 . . 1.502(2) no
    C10 C11 . . 1.389(2) no
    C10 C15 . . 1.381(2) no
    C11 C16 . . 1.496(3) no
    C11 C12 . . 1.392(2) no
    C12 C13 . . 1.374(3) no
    C13 C14 . . 1.373(3) no
    C14 C15 . . 1.384(3) no
    C2 H2 . . 0.9300 no
    C4 H4 . . 0.9300 no
    C5 H5 . . 0.9300 no
    C12 H12 . . 0.9300 no
    C13 H13 . . 0.9300 no
    C14 H14 . . 0.9300 no
    C15 H15 . . 0.9300 no
    C16 H16C . . 0.9600 no
    C16 H16A . . 0.9600 no
    C16 H16B . . 0.9600 no
    C17 H17A . . 0.9600 no
    C17 H17B . . 0.9600 no
    C17 H17C . . 0.9600 no
loop_
    _geom_angle_atom_site_label_1
    _geom_angle_atom_site_label_2
    _geom_angle_atom_site_label_3
    _geom_angle_site_symmetry_1
    _geom_angle_site_symmetry_2
    _geom_angle_site_symmetry_3
    _geom_angle
    _geom_angle_publ_flag
    C17 O4 H4B . . . 109.00 no
    C6 N1 C7 . . . 111.53(13) no
    N3 N2 C8 . . . 116.02(13) no
    N2 N3 C9 . . . 121.18(13) no
    C9 N4 C10 . . . 128.37(14) no
    O2 N5 C3 . . . 118.45(14) no
    O3 N5 C3 . . . 118.61(14) no
    O2 N5 O3 . . . 122.94(15) no
    C6 N1 H1 . . . 124.00 no
    C7 N1 H1 . . . 124.00 no
    N2 N3 H3 . . . 119.00 no
    C9 N3 H3 . . . 119.00 no
    C10 N4 H4A . . . 116.00 no
    C9 N4 H4A . . . 116.00 no
    C2 C1 C6 . . . 120.36(15) no
    C2 C1 C8 . . . 133.02(14) no
    C6 C1 C8 . . . 106.61(13) no
    C1 C2 C3 . . . 116.82(15) no
    N5 C3 C4 . . . 118.52(14) no
    N5 C3 C2 . . . 118.56(14) no
    C2 C3 C4 . . . 122.92(15) no
    C3 C4 C5 . . . 120.31(15) no
    C4 C5 C6 . . . 117.66(15) no
    N1 C6 C1 . . . 109.71(14) no
    N1 C6 C5 . . . 128.35(14) no
    C1 C6 C5 . . . 121.94(15) no
    N1 C7 C8 . . . 106.00(13) no
    O1 C7 C8 . . . 126.66(15) no
    O1 C7 N1 . . . 127.32(15) no
    N2 C8 C1 . . . 126.86(14) no
    C1 C8 C7 . . . 106.14(13) no
    N2 C8 C7 . . . 126.98(15) no
    N3 C9 N4 . . . 114.76(14) no
    S1 C9 N4 . . . 127.11(12) no
    S1 C9 N3 . . . 118.14(12) no
    C11 C10 C15 . . . 121.60(15) no
    N4 C10 C15 . . . 120.89(14) no
    N4 C10 C11 . . . 117.36(14) no
    C10 C11 C12 . . . 117.23(16) no
    C10 C11 C16 . . . 121.31(15) no
    C12 C11 C16 . . . 121.46(16) no
    C11 C12 C13 . . . 121.76(17) no
    C12 C13 C14 . . . 119.86(17) no
    C13 C14 C15 . . . 120.05(16) no
    C10 C15 C14 . . . 119.48(15) no
    C1 C2 H2 . . . 122.00 no
    C3 C2 H2 . . . 122.00 no
    C5 C4 H4 . . . 120.00 no
    C3 C4 H4 . . . 120.00 no
    C4 C5 H5 . . . 121.00 no
    C6 C5 H5 . . . 121.00 no
    C13 C12 H12 . . . 119.00 no
    C11 C12 H12 . . . 119.00 no
    C12 C13 H13 . . . 120.00 no
    C14 C13 H13 . . . 120.00 no
    C15 C14 H14 . . . 120.00 no
    C13 C14 H14 . . . 120.00 no
    C10 C15 H15 . . . 120.00 no
    C14 C15 H15 . . . 120.00 no
    C11 C16 H16B . . . 109.00 no
    C11 C16 H16C . . . 109.00 no
    C11 C16 H16A . . . 109.00 no
    H16A C16 H16C . . . 109.00 no
    H16B C16 H16C . . . 109.00 no
    H16A C16 H16B . . . 109.00 no
    O4 C17 H17A . . . 109.00 no
    O4 C17 H17B . . . 109.00 no
    O4 C17 H17C . . . 109.00 no
    H17A C17 H17B . . . 109.00 no
    H17A C17 H17C . . . 109.00 no
    H17B C17 H17C . . . 109.00 no
loop_
    _geom_torsion_atom_site_label_1
    _geom_torsion_atom_site_label_2
    _geom_torsion_atom_site_label_3
    _geom_torsion_atom_site_label_4
    _geom_torsion_site_symmetry_1
    _geom_torsion_site_symmetry_2
    _geom_torsion_site_symmetry_3
    _geom_torsion_site_symmetry_4
    _geom_torsion
    _geom_torsion_publ_flag
    C7 N1 C6 C1 . . . . 1.2(2) no
    C7 N1 C6 C5 . . . . -178.24(19) no
    C6 N1 C7 O1 . . . . -179.54(19) no
    C6 N1 C7 C8 . . . . -1.4(2) no
    C8 N2 N3 C9 . . . . 171.16(17) no
    N3 N2 C8 C1 . . . . 177.28(17) no
    N3 N2 C8 C7 . . . . -4.8(3) no
    N2 N3 C9 S1 . . . . 175.23(13) no
    N2 N3 C9 N4 . . . . -5.1(2) no
    C10 N4 C9 S1 . . . . 7.3(3) no
    C10 N4 C9 N3 . . . . -172.36(17) no
    C9 N4 C10 C11 . . . . -137.33(19) no
    C9 N4 C10 C15 . . . . 47.0(3) no
    O2 N5 C3 C2 . . . . 4.6(3) no
    O2 N5 C3 C4 . . . . -174.76(18) no
    O3 N5 C3 C2 . . . . -174.74(18) no
    O3 N5 C3 C4 . . . . 5.9(3) no
    C6 C1 C2 C3 . . . . 0.0(3) no
    C8 C1 C2 C3 . . . . -178.49(19) no
    C2 C1 C6 N1 . . . . -179.38(17) no
    C2 C1 C6 C5 . . . . 0.1(3) no
    C8 C1 C6 N1 . . . . -0.5(2) no
    C8 C1 C6 C5 . . . . 178.98(18) no
    C2 C1 C8 N2 . . . . -3.3(3) no
    C2 C1 C8 C7 . . . . 178.38(19) no
    C6 C1 C8 N2 . . . . 178.05(18) no
    C6 C1 C8 C7 . . . . -0.3(2) no
    C1 C2 C3 N5 . . . . -179.37(17) no
    C1 C2 C3 C4 . . . . 0.0(3) no
    N5 C3 C4 C5 . . . . 179.22(18) no
    C2 C3 C4 C5 . . . . -0.2(3) no
    C3 C4 C5 C6 . . . . 0.3(3) no
    C4 C5 C6 N1 . . . . 179.14(19) no
    C4 C5 C6 C1 . . . . -0.3(3) no
    O1 C7 C8 N2 . . . . 0.9(3) no
    O1 C7 C8 C1 . . . . 179.19(19) no
    N1 C7 C8 N2 . . . . -177.33(18) no
    N1 C7 C8 C1 . . . . 1.0(2) no
    N4 C10 C11 C12 . . . . -177.02(18) no
    N4 C10 C11 C16 . . . . 2.9(3) no
    C15 C10 C11 C12 . . . . -1.4(3) no
    C15 C10 C11 C16 . . . . 178.6(2) no
    N4 C10 C15 C14 . . . . 177.10(18) no
    C11 C10 C15 C14 . . . . 1.6(3) no
    C10 C11 C12 C13 . . . . 0.6(3) no
    C16 C11 C12 C13 . . . . -179.4(2) no
    C11 C12 C13 C14 . . . . 0.0(3) no
    C12 C13 C14 C15 . . . . 0.2(3) no
    C13 C14 C15 C10 . . . . -1.0(3) no
loop_
    _geom_hbond_atom_site_label_D
    _geom_hbond_atom_site_label_H
    _geom_hbond_atom_site_label_A
    _geom_hbond_site_symmetry_A
    _geom_hbond_distance_DH
    _geom_hbond_distance_HA
    _geom_hbond_distance_DA
    _geom_hbond_angle_DHA
    _geom_hbond_publ_flag
    N3 H3 O1 . 0.86 2.04 2.7074(17) 134 yes
    N4 H4A N2 . 0.86 2.20 2.6254(18) 110 yes
    N1 H1 O4 4_555 0.86 2.02 2.8394(19) 160 yes
    O4 H4B S1 3_656 0.82 2.55 3.3485(14) 164 yes
    C16 H16C O3 4_564 0.96 2.45 3.342(3) 154 yes
