# Supplementary material for: 1-(5-Nitro-2-oxoindolin-3-yl­idene)-4-o-tolyl­thio­semicarbazide methanol monosolvate
Source: Acta Crystallogr Sect E Struct Rep Online. 2009 Oct 28;65(Pt 11):o2858. doi: 10.1107/S1600536809043633 (PMC2971320; doi:10.1107/S1600536809043633)
Supplement: Supplementary file 2 [file e-65-o2858-Isup2.hkl]

#
# h,k,l, Fc-squared, Fo-squared, sigma(Fo-squared) and status flag
#
data_I
_shelx_title ' NM28_0m in P2(1)/n'
_shelx_refln_list_code          4
_shelx_F_calc_maximum      229.66
_exptl_crystal_F_000       808.00
_reflns_d_resolution_high  0.7697
 
loop_
 _symmetry_equiv_pos_as_xyz
 'x, y, z'
 '-x, y+1/2, -z+1/2'
 '-x, -y, -z'
 'x, -y-1/2, z-1/2'
 
_cell_length_a    14.2485
_cell_length_b     7.6986
_cell_length_c    18.5937
_cell_angle_alpha  90.000
_cell_angle_beta  119.847
_cell_angle_gamma  90.000
 
_shelx_F_squared_multiplier     1.000
 
loop_
 _refln_index_h
 _refln_index_k
 _refln_index_l
 _refln_F_squared_calc
 _refln_F_squared_meas
 _refln_F_squared_sigma
 _refln_observed_status
   2   0   0     5810.89     5651.79     73.68 o
   3   0   0     1936.26     1997.76     23.92 o
   4   0   0     8643.90     8235.09    120.31 o
   5   0   0      449.93      517.81     10.19 o
   6   0   0      519.87      551.03     11.12 o
   7   0   0      384.47      368.50      8.74 o
   8   0   0       56.09       42.68      4.52 o
   9   0   0      362.66      379.73      9.83 o
  10   0   0       27.50       30.35      8.28 o
  11   0   0      147.48      139.32      8.49 o
  12   0   0      387.91      396.31      7.37 o
  13   0   0        0.28        2.67      2.41 o
  14   0   0       74.19       95.02      4.98 o
  15   0   0        0.05        0.89      9.09 o
  16   0   0       21.86       16.05     11.81 o
   1   1   0       97.84      109.24      1.49 o
   2   1   0     4981.59     4858.63     33.61 o
   3   1   0      696.13      699.18      5.37 o
   4   1   0     3455.86     3484.55     29.83 o
   5   1   0      164.37      159.37      4.54 o
   6   1   0     3135.55     3056.42     33.13 o
   7   1   0      208.29      206.44      4.54 o
   8   1   0     1039.55     1006.86     13.09 o
   9   1   0      731.75      690.76      8.92 o
  10   1   0        4.32        3.40      1.13 o
  11   1   0       16.17       15.08      1.48 o
  12   1   0      237.76      241.14      4.65 o
  13   1   0       19.56       18.74      1.99 o
  14   1   0        0.02       -0.91      1.77 o
  15   1   0       30.71       30.09      9.62 o
   0   2   0     1472.16     1505.23     25.93 o
   1   2   0     1733.32     1743.32     13.55 o
   2   2   0      113.80       95.80      2.00 o
   3   2   0     1111.95     1122.32      9.53 o
   4   2   0      220.26      231.68      3.73 o
   5   2   0      407.38      471.54      5.24 o
   6   2   0        7.88       14.65      1.27 o
   7   2   0      924.51      934.79      9.53 o
   8   2   0      467.87      462.36      6.22 o
   9   2   0       79.65       75.32      2.56 o
  10   2   0        2.24        2.79      1.53 o
  11   2   0      180.94      172.49      4.27 o
  12   2   0       17.61       16.93      2.17 o
  13   2   0        1.43       -1.92      1.92 o
  14   2   0       37.30       32.19      3.36 o
  15   2   0        2.49        7.24      2.98 o
   1   3   0      801.35      838.05      8.98 o
   2   3   0      501.43      422.31      6.31 o
   3   3   0      309.72      336.52      4.78 o
   4   3   0       62.81       63.32      2.08 o
   5   3   0      148.21      171.45      3.53 o
   6   3   0      669.34      645.05      8.95 o
   7   3   0       25.39       19.42      1.73 o
   8   3   0      209.61      198.70      4.05 o
   9   3   0        1.98        2.84      1.72 o
  10   3   0      302.42      303.91      6.26 o
  11   3   0       68.86       69.19      3.41 o
  12   3   0      242.11      244.44     10.02 o
  13   3   0       50.09       52.58      4.16 o
  14   3   0      143.61      150.62      6.26 o
  15   3   0       15.35       15.47      3.65 o
   0   4   0      715.26      836.91     16.71 o
   1   4   0       11.59        9.13      1.87 o
   2   4   0      702.03      791.76     10.53 o
   3   4   0       13.81       15.58      2.49 o
   4   4   0      922.15      953.29     10.57 o
   5   4   0      506.88      504.38      8.72 o
   6   4   0      163.29      159.83      4.08 o
   7   4   0      136.62      134.75      4.87 o
   8   4   0       56.03       47.07      2.82 o
   9   4   0      881.68      898.00     13.79 o
  10   4   0       77.62       84.92      4.82 o
  11   4   0        1.47       -2.79      2.79 o
  12   4   0      137.08      147.62      7.38 o
  13   4   0       11.11       10.67      4.99 o
  14   4   0       30.81       34.11      4.30 o
   1   5   0     1699.27     1703.95     21.55 o
   2   5   0       85.35       93.03      4.01 o
   3   5   0      226.81      213.07      6.40 o
   4   5   0        0.08       -0.80      1.69 o
   5   5   0       20.08       24.46      2.63 o
   6   5   0       55.43       52.87      4.16 o
   7   5   0        0.68       -1.90      2.18 o
   8   5   0       19.02        8.14      3.93 o
   9   5   0        4.87        1.19      2.97 o
  10   5   0       13.95       12.56      4.39 o
  11   5   0       64.52       55.01      4.84 o
  12   5   0       18.04       26.02      4.24 o
  13   5   0       23.70       27.98      4.49 o
   0   6   0      122.83      120.16      7.02 o
   1   6   0       21.98       19.31      2.93 o
   2   6   0       44.00       49.34      3.86 o
   3   6   0     1552.30     1443.46     21.94 o
   4   6   0      214.22      192.24     11.27 o
   5   6   0       61.34       55.89      4.56 o
   6   6   0      303.01      310.25      8.64 o
   7   6   0       40.89       35.97      5.75 o
   8   6   0       75.58       76.07      5.41 o
   9   6   0       48.21       53.06      5.00 o
  10   6   0        1.96        2.14      3.53 o
  11   6   0       18.04       27.23      4.57 o
  12   6   0        2.40        1.91      3.79 o
   1   7   0       19.80       16.62      4.66 o
   2   7   0     1147.12     1203.54     20.47 o
   3   7   0      259.91      259.84      8.71 o
   4   7   0        0.08       -3.24      3.24 o
   5   7   0      175.55      164.67      7.19 o
   6   7   0       15.12        4.22      4.83 o
   7   7   0       28.83       39.07      5.34 o
   8   7   0       10.91        7.82      4.02 o
   9   7   0       81.51       80.44      6.15 o
  10   7   0       50.75       61.21      9.17 o
  11   7   0        0.08       -3.93      3.93 o
   0   8   0       97.81      105.11     10.70 o
   1   8   0       23.67       30.48      5.60 o
   2   8   0        2.71        2.03      4.01 o
   3   8   0        1.68       -0.01      4.02 o
   4   8   0      206.80      234.15     10.17 o
   5   8   0       37.21       32.34      6.69 o
   6   8   0       31.59       40.09      7.76 o
   7   8   0       73.69       66.46      6.75 o
   8   8   0       29.98       41.65      5.73 o
   9   8   0       60.99       61.56      6.31 o
   1   9   0       14.68       16.16      5.71 o
   2   9   0       31.67       37.10      7.32 o
   3   9   0       16.32       25.95      8.89 o
   4   9   0        7.48        3.70      7.87 o
   5   9   0       56.90       51.63     14.43 o
   6   9   0        0.45        1.07      6.26 o
   7   9   0       75.60       88.06      9.07 o
   0  10   0       47.28       71.93     12.21 o
 -16   1   1        1.42       -0.23      4.79 o
 -15   1   1        2.69        3.27      2.42 o
 -14   1   1       67.89       74.94      3.12 o
 -13   1   1        4.33        1.95      1.40 o
 -12   1   1       24.13       24.91      2.47 o
 -11   1   1      119.00      106.38      4.98 o
 -10   1   1      108.97      114.89      3.56 o
  -9   1   1        2.58        1.00      1.45 o
  -8   1   1      457.61      411.58      6.25 o
  -7   1   1        0.10        0.82      1.19 o
  -6   1   1        0.91        1.63      1.16 o
  -5   1   1      391.12      442.99      6.28 o
  -4   1   1    19290.39    19421.07    153.02 o
  -3   1   1     1511.01     1521.14     10.75 o
  -2   1   1     2956.63     2804.01     23.61 o
  -1   1   1     6600.41     6418.18     53.20 o
   0   1   1     3732.14     3664.45     53.75 o
   1   1   1    11507.84    11257.01     87.79 o
   2   1   1      146.98      111.39      1.45 o
   3   1   1     1337.19     1345.33     10.15 o
   4   1   1      137.26      121.47      1.96 o
   5   1   1     1938.40     1950.20     16.45 o
   6   1   1      473.99      432.48      5.07 o
   7   1   1       48.04       59.96      1.82 o
   8   1   1        8.59       10.70      1.27 o
   9   1   1       25.04       23.91      1.98 o
  10   1   1        0.08        1.19      1.30 o
  11   1   1      239.68      244.46      4.72 o
  12   1   1       21.37       23.83      2.35 o
  13   1   1        2.53        3.35      2.08 o
  14   1   1        2.18        0.05      2.87 o
  15   1   1        0.06        1.29      4.20 o
 -16   2   1        6.46       10.45      4.84 o
 -15   2   1       76.06       88.48      4.15 o
 -14   2   1       54.03       60.05      3.03 o
 -13   2   1       21.70       23.61      2.24 o
 -12   2   1       95.97      105.03      3.40 o
 -11   2   1       64.92       67.05      2.65 o
 -10   2   1      802.60      790.64      9.26 o
  -9   2   1      628.22      607.85      7.46 o
  -8   2   1       16.88       15.65      1.46 o
  -7   2   1      144.52      160.84      3.44 o
  -6   2   1        4.50        3.83      0.98 o
  -5   2   1      921.63      906.34      8.56 o
  -4   2   1       82.86      109.51      2.73 o
  -3   2   1     3826.65     3830.76     29.38 o
  -2   2   1      794.59      738.49      7.50 o
  -1   2   1       19.96       17.02      1.10 o
   0   2   1     2192.85     2297.10     18.24 o
   1   2   1      908.33      976.58      8.58 o
   2   2   1      905.80      934.78      8.27 o
   3   2   1     1580.93     1537.12     13.25 o
   4   2   1     2064.15     2099.28     20.07 o
   5   2   1      101.78       98.91      2.65 o
   6   2   1      338.80      384.29      6.00 o
   7   2   1      804.26      766.54      8.34 o
   8   2   1       18.02       25.24      1.77 o
   9   2   1       11.62       15.43      1.72 o
  10   2   1       83.20       84.34      3.52 o
  11   2   1       25.08       32.23      2.86 o
  12   2   1        1.54        0.19      1.98 o
  13   2   1       24.24       19.98      3.20 o
  14   2   1        4.47        6.29      2.99 o
  15   2   1        5.24       12.15      3.36 o
 -15   3   1        8.63       10.64      3.22 o
 -14   3   1        0.56        1.86      2.90 o
 -13   3   1      270.17      259.62      7.45 o
 -12   3   1       66.05       76.35      3.69 o
 -11   3   1       70.13       78.89      5.43 o
 -10   3   1      410.66      415.96      9.18 o
  -9   3   1       27.83       30.58      2.26 o
  -8   3   1      608.59      616.76      8.88 o
  -7   3   1      126.40      124.61      4.02 o
  -6   3   1      500.77      496.25      8.33 o
  -5   3   1      366.92      327.99      5.14 o
  -4   3   1     1192.64     1199.02     11.20 o
  -3   3   1      133.56      171.33      3.34 o
  -2   3   1     1557.95     1665.71     15.74 o
  -1   3   1      546.18      538.95      6.52 o
   0   3   1      620.46      574.93      6.17 o
   1   3   1      535.60      588.91      8.13 o
   2   3   1      538.94      574.13      7.81 o
   3   3   1     3108.94     3219.74     28.31 o
   4   3   1      403.06      378.50      5.45 o
   5   3   1      228.58      245.68      4.31 o
   6   3   1        9.85        5.07      1.68 o
   7   3   1     1524.60     1494.86     15.06 o
   8   3   1        2.77        4.06      1.58 o
   9   3   1       79.62       82.12      3.42 o
  10   3   1      175.85      180.49      5.04 o
  11   3   1      684.37      690.22     11.52 o
  12   3   1        6.04        4.00      3.00 o
  13   3   1       13.15       13.80      3.36 o
  14   3   1       69.95       70.57      4.94 o
 -15   4   1        1.93       -3.36      3.36 o
 -14   4   1        0.06        3.08      3.27 o
 -13   4   1       30.13       33.59      4.08 o
 -12   4   1       34.00       31.45      3.82 o
 -11   4   1        1.44       -1.42      2.70 o
 -10   4   1       24.64       27.36      3.51 o
  -9   4   1      158.49      154.14      5.32 o
  -8   4   1       46.38       45.76      2.64 o
  -7   4   1      246.13      255.62      5.37 o
  -6   4   1     1573.40     1509.82     15.59 o
  -5   4   1     1180.55     1219.34     14.79 o
  -4   4   1       41.81       33.89      2.05 o
  -3   4   1        2.19       -0.54      1.31 o
  -2   4   1     2150.05     2126.97     22.92 o
  -1   4   1     5100.99     5435.97     57.49 o
   0   4   1      480.30      505.16      9.26 o
   1   4   1      320.84      267.29      7.58 o
   2   4   1      794.60      822.94     11.72 o
   3   4   1      111.88      107.44      3.48 o
   4   4   1      340.22      319.96      5.21 o
   5   4   1      305.36      289.60      5.91 o
   6   4   1       31.81       45.44      2.51 o
   7   4   1      453.03      438.28     10.34 o
   8   4   1      981.04      971.35     14.53 o
   9   4   1        2.64        0.98      2.74 o
  10   4   1       12.99       13.98      3.30 o
  11   4   1       33.36       36.73      4.07 o
  12   4   1       78.26       75.69      5.10 o
  13   4   1        0.07       -1.41      3.29 o
  14   4   1        1.64        2.92      3.52 o
 -14   5   1       16.45       13.07      4.12 o
 -13   5   1       21.75       17.36      4.01 o
 -12   5   1      159.47      170.62      8.18 o
 -11   5   1      281.04      279.04      9.11 o
 -10   5   1       47.46       49.10      4.47 o
  -9   5   1        2.43        2.09      4.87 o
  -8   5   1      202.76      174.81      6.62 o
  -7   5   1      781.94      749.34     11.43 o
  -6   5   1        2.73        5.81      2.14 o
  -5   5   1      748.16      732.85     10.91 o
  -4   5   1       91.90       83.83      3.59 o
  -3   5   1      122.19      155.26      5.09 o
  -2   5   1      300.72      280.98      6.65 o
  -1   5   1      686.19      654.08     10.77 o
   0   5   1        3.55        6.00      2.27 o
   1   5   1        2.28        6.38      2.96 o
   2   5   1     1309.70     1273.81     17.23 o
   3   5   1      304.23      273.19      6.17 o
   4   5   1       29.89       39.99      2.66 o
   5   5   1      194.78      200.11      7.71 o
   6   5   1       87.79       92.39      4.33 o
   7   5   1        1.50        6.13      2.99 o
   8   5   1      287.78      281.32      8.32 o
   9   5   1        2.64       -0.60      4.27 o
  10   5   1        0.02       -0.35      3.08 o
  11   5   1        2.22        1.75      3.92 o
  12   5   1       19.73       15.58      4.07 o
  13   5   1       21.64       26.90      4.55 o
 -13   6   1        4.02        7.36      4.17 o
 -12   6   1       10.63       13.58      4.06 o
 -11   6   1       21.31       14.57      4.20 o
 -10   6   1        0.12       -3.30      3.30 o
  -9   6   1        0.05       -1.37      3.12 o
  -8   6   1        3.23       -0.41      3.07 o
  -7   6   1      184.68      168.30      7.52 o
  -6   6   1      341.39      347.42      9.18 o
  -5   6   1       13.68       14.86      3.81 o
  -4   6   1      170.98      158.87      6.26 o
  -3   6   1      340.97      313.66      9.30 o
  -2   6   1      434.34      445.09      9.30 o
  -1   6   1      103.38      102.44      5.69 o
   0   6   1       22.07       22.97      4.62 o
   1   6   1      240.32      250.65      6.95 o
   2   6   1      987.84      957.78     14.94 o
   3   6   1       38.79       23.61      4.43 o
   4   6   1     1043.34     1018.42     17.22 o
   5   6   1        4.60        6.58      3.26 o
   6   6   1        9.81       11.87      3.74 o
   7   6   1       31.64       24.96      4.99 o
   8   6   1      452.70      426.96     11.60 o
   9   6   1       80.75       84.09      5.76 o
  10   6   1       20.75       15.99      4.10 o
  11   6   1        6.03       -0.99      3.69 o
  12   6   1       22.55       24.16      4.77 o
 -11   7   1       39.18       52.05      5.74 o
 -10   7   1       24.87       31.62      5.63 o
  -9   7   1       35.18       33.73      4.98 o
  -8   7   1      202.84      232.13      8.89 o
  -7   7   1        2.62       -3.63      3.63 o
  -6   7   1        6.77        2.70      4.59 o
  -5   7   1       52.76       58.19      5.35 o
  -4   7   1        2.76        5.09      3.44 o
  -3   7   1      119.35      104.12      8.01 o
  -2   7   1      591.13      565.91     17.87 o
  -1   7   1      372.87      381.06     11.33 o
   0   7   1      626.96      599.90     11.97 o
   1   7   1      326.03      337.79      9.78 o
   2   7   1        5.77       -3.40      3.40 o
   3   7   1        2.67       -3.19      3.19 o
   4   7   1        2.66        2.68      3.51 o
   5   7   1       55.54       60.25      5.88 o
   6   7   1       99.65      110.69      8.35 o
   7   7   1       51.77       63.71      6.15 o
   8   7   1      113.40      112.98      6.84 o
   9   7   1        9.91       17.16      4.46 o
  10   7   1       10.47       15.53      5.89 o
  11   7   1        0.89        1.83      4.85 o
  -9   8   1        0.11       -4.08      4.08 o
  -8   8   1       60.52       68.31      8.46 o
  -7   8   1        0.02        3.88      4.50 o
  -6   8   1       83.08       83.71     11.56 o
  -5   8   1       14.61       13.29      7.30 o
  -4   8   1       18.71       18.05      5.13 o
  -3   8   1        0.04        4.83      4.02 o
  -2   8   1      531.14      504.33     12.88 o
  -1   8   1       76.99       71.52      9.17 o
   0   8   1        0.05       -2.64      4.25 o
   1   8   1      106.95      115.83      7.65 o
   2   8   1       76.83       80.61      6.21 o
   3   8   1        0.03       -3.66      3.66 o
   4   8   1        4.18        0.56      5.55 o
   5   8   1       76.19       69.72      7.98 o
   6   8   1        3.98        2.91      5.90 o
   7   8   1        0.39       13.58      5.26 o
   8   8   1        8.46        9.04      4.78 o
   9   8   1       68.99       62.22      6.61 o
  -7   9   1        5.10        7.37      5.44 o
  -6   9   1       20.09       30.67      7.73 o
  -5   9   1       14.59       22.41      8.68 o
  -4   9   1       23.46       22.89      8.69 o
  -3   9   1        7.91       13.12     12.23 o
  -2   9   1        4.70       -1.21      5.05 o
  -1   9   1       27.20       30.98      6.24 o
   0   9   1        3.83       -4.07      6.59 o
   1   9   1       16.15       10.22      5.48 o
   2   9   1       10.37       17.99      5.76 o
   3   9   1        1.35       -5.28      7.16 o
   4   9   1       32.44       30.87      9.12 o
   5   9   1       69.52       74.43     12.44 o
   6   9   1       36.80       66.74      9.18 o
 -16   0   2        8.97        8.71      7.50 o
 -15   0   2      167.96      156.17     13.50 o
 -14   0   2       99.71       87.73     10.63 o
 -13   0   2      324.60      331.38     24.20 o
 -12   0   2      522.13      525.67     20.00 o
 -11   0   2      121.01      112.96      9.43 o
 -10   0   2      887.13      873.95     24.96 o
  -9   0   2        1.84       -3.72      4.94 o
  -8   0   2     2097.42     2014.81     43.10 o
  -7   0   2      213.32      204.50      9.16 o
  -6   0   2     1460.87     1427.88     30.71 o
  -5   0   2       55.12       62.37      4.67 o
  -4   0   2     5219.17     5235.04     76.45 o
  -3   0   2     1638.24     1663.56     20.08 o
  -2   0   2     5550.39     5422.28     56.40 o
   0   0   2     1708.78     1697.02     69.73 o
   1   0   2     6326.70     6202.15     58.62 o
   2   0   2     9258.55     9302.94     76.88 o
   3   0   2     1919.75     1992.14     19.86 o
   4   0   2      106.53       88.27      4.14 o
   5   0   2     2039.18     2005.20     24.10 o
   6   0   2      349.65      290.65      5.36 o
   7   0   2      471.36      411.75      7.03 o
   8   0   2     1881.34     1967.89     24.79 o
   9   0   2       21.04       18.10      2.59 o
  10   0   2      251.67      258.39      9.05 o
  11   0   2      127.49      134.36      6.14 o
  12   0   2       16.46       19.87      3.69 o
  13   0   2       36.10       46.01      6.22 o
  14   0   2      400.09      440.49     15.80 o
  15   0   2        3.73        2.96      5.05 o
 -16   1   2       11.02        7.37      2.46 o
 -15   1   2        2.90        4.34      2.60 o
 -14   1   2       26.89       36.20      6.70 o
 -13   1   2       34.46       35.06      8.37 o
 -12   1   2        2.26        2.03      2.29 o
 -11   1   2       54.37       61.55      3.06 o
 -10   1   2       39.18       37.39      2.06 o
  -9   1   2        9.14        5.04      1.50 o
  -8   1   2        4.37        2.97      1.26 o
  -7   1   2     1480.72     1471.62     16.13 o
  -6   1   2     1579.22     1647.01     18.82 o
  -5   1   2      967.61      977.36     11.76 o
  -4   1   2    52741.79    50754.29    418.98 o
  -3   1   2     8144.72     8127.62     71.46 o
  -2   1   2      173.48      145.64      1.99 o
  -1   1   2       96.89       92.16      1.62 o
   0   1   2        2.12        7.19      0.71 o
   1   1   2     2731.40     2675.64     19.70 o
   2   1   2      500.13      483.11      4.21 o
   3   1   2       31.20       27.99      1.03 o
   4   1   2     1373.43     1337.96     12.48 o
   5   1   2      267.86      229.21      3.49 o
   6   1   2     1330.56     1328.74     12.80 o
   7   1   2      337.55      373.01      5.08 o
   8   1   2      634.96      636.49      9.48 o
   9   1   2      377.02      386.68      5.59 o
  10   1   2       32.64       34.45      2.24 o
  11   1   2       24.86       26.08      2.43 o
  12   1   2        0.73        1.98      1.95 o
  13   1   2       84.64       95.47      5.26 o
  14   1   2       25.92       27.54      4.29 o
  15   1   2       98.80      109.38      7.44 o
 -16   2   2       40.66       51.90      6.07 o
 -15   2   2       11.10       13.26      2.26 o
 -14   2   2      188.52      178.52      5.24 o
 -13   2   2        2.53        3.63      1.69 o
 -12   2   2      155.50      159.99      4.61 o
 -11   2   2      348.97      366.66      5.41 o
 -10   2   2       44.03       34.17      1.80 o
  -9   2   2       89.00       67.28      2.20 o
  -8   2   2       73.61       69.23      2.18 o
  -7   2   2     1115.83     1079.92      9.89 o
  -6   2   2      618.66      684.28      6.85 o
  -5   2   2      963.04      894.58      8.97 o
  -4   2   2       72.50       84.27      2.50 o
  -3   2   2      335.03      359.74      4.43 o
  -2   2   2        0.10       -0.26      0.80 o
  -1   2   2      479.97      520.95      5.54 o
   0   2   2      617.60      556.51      5.88 o
   1   2   2     2550.80     2442.20     19.39 o
   2   2   2     1081.19     1112.14     10.16 o
   3   2   2     3560.92     3580.71     30.61 o
   4   2   2      743.23      789.93      8.44 o
   5   2   2       27.16       22.27      1.48 o
   6   2   2       36.31       46.60      1.86 o
   7   2   2       28.92       26.65      1.90 o
   8   2   2      248.72      242.83      4.02 o
   9   2   2      557.90      544.50      7.38 o
  10   2   2       36.52       37.44      2.55 o
  11   2   2       17.54       18.69      2.32 o
  12   2   2       66.18       62.22      4.00 o
  13   2   2       27.03       36.58      4.28 o
  14   2   2        6.58        5.47      3.22 o
 -16   3   2       19.39       10.37      4.99 o
 -15   3   2        7.14       10.56      3.10 o
 -14   3   2        1.58        3.29      2.80 o
 -13   3   2      123.07      109.58      4.87 o
 -12   3   2        1.60       -1.08      2.13 o
 -11   3   2      165.09      170.47      7.96 o
 -10   3   2        1.44        0.11      2.15 o
  -9   3   2      159.11      150.85      4.26 o
  -8   3   2       28.27       22.62      1.79 o
  -7   3   2       54.82       68.35      2.58 o
  -6   3   2     1690.83     1796.18     19.56 o
  -5   3   2       74.82       73.71      2.34 o
  -4   3   2      550.24      591.02      6.92 o
  -3   3   2       81.26       78.15      3.79 o
  -2   3   2     4482.89     4735.30     40.64 o
  -1   3   2      851.20      869.24      8.96 o
   0   3   2      850.49      901.33      9.56 o
   1   3   2       15.29       23.13      1.58 o
   2   3   2        4.96        2.48      1.20 o
   3   3   2     1098.80     1203.36     12.10 o
   4   3   2      119.28      135.96      3.08 o
   5   3   2     2962.61     3009.99     25.87 o
   6   3   2       14.62       19.48      1.98 o
   7   3   2      856.35      884.97     10.21 o
   8   3   2      172.02      169.08      4.01 o
   9   3   2        2.23        3.58      2.07 o
  10   3   2       10.52       14.78      2.81 o
  11   3   2       83.95       92.19      4.97 o
  12   3   2       13.45       12.90      3.84 o
  13   3   2        3.14       -0.74      3.11 o
  14   3   2        5.10        6.87      3.61 o
 -15   4   2       16.89       10.23      3.59 o
 -14   4   2       16.80       15.63      3.62 o
 -13   4   2       54.18       47.89      4.32 o
 -12   4   2       81.95       84.17      4.93 o
 -11   4   2       40.58       42.59      5.47 o
 -10   4   2      113.23      116.60      4.67 o
  -9   4   2        3.76       -2.01      2.26 o
  -8   4   2       19.60       19.79      2.36 o
  -7   4   2       17.77       19.41      1.96 o
  -6   4   2      119.55      109.48      3.65 o
  -5   4   2      173.57      190.94      3.77 o
  -4   4   2     1430.72     1512.15     16.12 o
  -3   4   2      287.78      277.76      5.19 o
  -2   4   2       53.70       46.69      3.25 o
  -1   4   2      189.87      166.36      4.72 o
   0   4   2       57.97       46.74      2.81 o
   1   4   2     1908.75     2018.94     23.75 o
   2   4   2      598.68      573.87      8.50 o
   3   4   2      282.33      323.94      5.30 o
   4   4   2       24.31       21.83      1.92 o
   5   4   2       45.10       36.87      2.69 o
   6   4   2      870.33      918.40     11.00 o
   7   4   2      523.06      496.57      8.55 o
   8   4   2       39.53       37.53      3.78 o
   9   4   2       11.47       17.53      3.93 o
  10   4   2      564.34      560.77     11.95 o
  11   4   2       52.01       51.63      4.65 o
  12   4   2       51.25       62.04      6.51 o
  13   4   2        7.86        4.95      3.67 o
 -14   5   2        5.45        3.79      3.60 o
 -13   5   2       65.19       64.16      5.44 o
 -12   5   2       54.78       54.66      4.86 o
 -11   5   2       58.66       46.92      5.99 o
 -10   5   2      113.40      107.30      5.59 o
  -9   5   2      113.86      116.73      5.62 o
  -8   5   2      100.36       93.93      5.10 o
  -7   5   2      728.08      684.54     10.74 o
  -6   5   2       53.58       72.23      3.56 o
  -5   5   2       83.56       82.81      3.34 o
  -4   5   2      173.22      195.20      5.18 o
  -3   5   2        0.23        1.49      1.89 o
  -2   5   2       71.62       71.43      3.77 o
  -1   5   2       28.59       24.94      2.85 o
   0   5   2      374.02      363.21      8.38 o
   1   5   2     1258.39     1256.68     18.80 o
   2   5   2       18.57       15.43      2.36 o
   3   5   2      229.50      239.21      5.76 o
   4   5   2        0.12       -1.82      1.82 o
   5   5   2        2.93       -2.35      2.46 o
   6   5   2      107.83      119.59      4.57 o
   7   5   2       73.34       79.51      4.93 o
   8   5   2      218.36      210.26      7.49 o
   9   5   2        5.43        4.29      4.60 o
  10   5   2       59.14       55.63      4.97 o
  11   5   2        0.79       -2.49      3.28 o
  12   5   2       29.65       38.38      4.78 o
  13   5   2       10.75       17.32      4.47 o
 -13   6   2       19.15       25.67      4.70 o
 -12   6   2       56.18       50.64      5.21 o
 -11   6   2       35.03       34.67      4.70 o
 -10   6   2       47.08       53.94      5.95 o
  -9   6   2      174.87      183.01      7.37 o
  -8   6   2       15.41       13.17      3.54 o
  -7   6   2       89.57       74.78      5.49 o
  -6   6   2      392.63      380.58     10.97 o
  -5   6   2      333.31      329.06     11.91 o
  -4   6   2      134.79      126.48      5.15 o
  -3   6   2        0.12       -2.40      2.40 o
  -2   6   2      175.02      169.84      5.83 o
  -1   6   2      133.97      133.07      5.30 o
   0   6   2      120.63      124.81      5.04 o
   1   6   2        1.74        1.06      2.59 o
   2   6   2       96.90       96.76      4.42 o
   3   6   2      257.00      251.04      8.10 o
   4   6   2        3.26        5.08      4.20 o
   5   6   2       10.24       10.06      3.31 o
   6   6   2       13.17        9.49      4.57 o
   7   6   2      358.64      384.61     10.47 o
   8   6   2       60.64       59.68      5.22 o
   9   6   2        1.16        2.72      3.53 o
  10   6   2       61.45       66.55      5.77 o
  11   6   2       49.30       58.61      5.59 o
  12   6   2       16.17       25.09      4.84 o
 -12   7   2        0.01       -3.19      3.96 o
 -11   7   2        9.65        9.45      4.29 o
 -10   7   2      400.84      402.70     20.69 o
  -9   7   2        0.01       -2.15      3.54 o
  -8   7   2       20.55       14.69      4.08 o
  -7   7   2        1.95       -0.98      3.57 o
  -6   7   2      592.10      558.78     16.73 o
  -5   7   2        0.10       -0.61      3.30 o
  -4   7   2      117.85      100.38      7.45 o
  -3   7   2       13.54       11.96      4.10 o
  -2   7   2     1285.94     1207.24     20.52 o
  -1   7   2      182.22      197.28      7.01 o
   0   7   2      416.60      404.31      9.83 o
   1   7   2       22.76       22.75      4.33 o
   2   7   2      449.59      442.79     11.39 o
   3   7   2      208.64      183.05      8.00 o
   4   7   2      178.31      167.30      7.67 o
   5   7   2       25.10       15.71      5.63 o
   6   7   2       38.45       35.80      6.72 o
   7   7   2      148.29      158.13      7.65 o
   8   7   2        0.03       -3.64      3.64 o
   9   7   2       38.59       32.29      5.17 o
  10   7   2       10.91        7.96      4.52 o
 -10   8   2      160.06      156.63      9.98 o
  -9   8   2       75.53       85.25      8.34 o
  -8   8   2       62.97       64.47      9.54 o
  -7   8   2        3.98       -4.10      4.10 o
  -6   8   2       34.80       23.76      6.26 o
  -5   8   2       80.13       94.68      8.52 o
  -4   8   2      169.95      189.71      9.91 o
  -3   8   2       24.77       32.17      5.69 o
  -2   8   2      247.81      263.01      9.57 o
  -1   8   2      438.80      423.59     16.02 o
   0   8   2       12.85       11.65      6.20 o
   1   8   2       48.25       36.72      5.88 o
   2   8   2       12.41       17.63      4.50 o
   3   8   2      121.73      139.81      7.50 o
   4   8   2      207.93      207.79     11.30 o
   5   8   2        7.66        7.91      5.63 o
   6   8   2      852.49      961.74     25.21 o
   7   8   2       17.14       20.78      5.57 o
   8   8   2       11.46        7.55      4.65 o
  -7   9   2       16.26        9.41      5.35 o
  -6   9   2        0.03       -4.59      7.25 o
  -5   9   2       27.21       30.67      9.07 o
  -4   9   2        3.16       10.75      7.82 o
  -3   9   2       70.56       73.57      9.86 o
  -2   9   2       15.59       12.08      5.40 o
  -1   9   2       17.24        6.11      6.02 o
   0   9   2       29.94       41.82      6.57 o
   1   9   2       92.88      110.80      8.55 o
   2   9   2        1.02       -1.53      5.95 o
   3   9   2       10.49       -3.37     14.56 o
   4   9   2       19.92       10.09      8.37 o
   5   9   2        9.66       12.79     10.45 o
   6   9   2      116.17      126.47     11.08 o
 -16   1   3       42.48       54.84     10.33 o
 -15   1   3        0.00        2.19      5.99 o
 -14   1   3      188.88      164.56     12.56 o
 -13   1   3       12.54        7.99      5.39 o
 -12   1   3        2.74        2.09      3.97 o
 -11   1   3      341.89      343.46      8.55 o
 -10   1   3       26.93       22.20      2.20 o
  -9   1   3      205.84      235.81      4.31 o
  -8   1   3      306.09      295.71      6.99 o
  -7   1   3       51.50       59.32      2.65 o
  -6   1   3       69.96       76.84      2.48 o
  -5   1   3     7534.37     7820.53     65.86 o
  -4   1   3    19990.35    19690.63    147.03 o
  -3   1   3    12898.91    12995.37    112.80 o
  -2   1   3     3985.14     4073.86     34.26 o
  -1   1   3      194.95      179.92      2.39 o
   0   1   3     5228.41     5061.07     35.08 o
   1   1   3     1157.10     1236.72     10.24 o
   2   1   3      105.87      127.56      1.94 o
   3   1   3       68.39       70.40      1.68 o
   4   1   3       12.47       17.19      1.28 o
   5   1   3       72.07       76.85      2.28 o
   6   1   3     2121.38     2210.27     20.31 o
   7   1   3       96.11      108.29      2.94 o
   8   1   3        2.14        3.53      1.42 o
   9   1   3       49.78       57.24      3.40 o
  10   1   3      246.11      259.44      5.36 o
  11   1   3       26.40       28.79      2.78 o
  12   1   3       83.24       91.12      5.19 o
  13   1   3       52.93       64.58      5.26 o
  14   1   3       11.19        3.78      3.92 o
 -16   2   3        4.36        5.60      4.04 o
 -15   2   3        2.49        3.87      2.03 o
 -14   2   3      128.81      143.76      5.14 o
 -13   2   3       18.45       20.71      2.70 o
 -12   2   3        2.73        1.86      1.43 o
 -11   2   3      229.08      225.50      3.93 o
 -10   2   3        1.06       -1.62      1.62 o
  -9   2   3       41.78       42.71      1.89 o
  -8   2   3     1174.45     1169.90     12.09 o
  -7   2   3        6.41       13.14      1.15 o
  -6   2   3      899.44      902.39      9.06 o
  -5   2   3      767.46      805.83      9.48 o
  -4   2   3     2213.03     2151.94     20.24 o
  -3   2   3      824.83      815.09      8.26 o
  -2   2   3     3162.23     3031.32     24.90 o
  -1   2   3      246.32      244.23      4.68 o
   0   2   3     2956.88     2861.82     22.59 o
   1   2   3      152.10      142.65      3.58 o
   2   2   3      964.12     1061.64      9.91 o
   3   2   3        2.11        1.70      0.99 o
   4   2   3      349.11      339.05      5.81 o
   5   2   3      487.24      476.72      6.48 o
   6   2   3       82.46       94.56      2.80 o
   7   2   3      564.62      567.03      6.89 o
   8   2   3      300.76      324.39      5.78 o
   9   2   3       16.33       16.87      2.16 o
  10   2   3        8.12        7.56      2.41 o
  11   2   3      215.24      211.88      6.44 o
  12   2   3       40.95       40.52      3.74 o
  13   2   3        2.06        3.33      3.80 o
  14   2   3        0.82        1.62      3.95 o
 -16   3   3        6.44        2.59      3.38 o
 -15   3   3       19.24       18.54      3.17 o
 -14   3   3       26.18       27.15      4.66 o
 -13   3   3       41.70       42.50      3.17 o
 -12   3   3       15.19       10.92      2.36 o
 -11   3   3      375.59      349.89     10.69 o
 -10   3   3      101.72      113.33      3.73 o
  -9   3   3     1030.92     1051.89     11.05 o
  -8   3   3      605.02      628.65      7.56 o
  -7   3   3       32.29       38.99      1.86 o
  -6   3   3      120.60      126.25      3.59 o
  -5   3   3     3218.86     3395.54     28.21 o
  -4   3   3        0.59        2.19      1.32 o
  -3   3   3      497.08      576.59      7.92 o
  -2   3   3       29.56       23.67      1.81 o
  -1   3   3      419.09      388.27      5.40 o
   0   3   3      130.92      138.72      3.68 o
   1   3   3       41.76       41.90      2.62 o
   2   3   3      117.30      144.17      3.76 o
   3   3   3      861.09      841.78      9.86 o
   4   3   3      196.37      243.46      3.82 o
   5   3   3      720.13      698.47      8.05 o
   6   3   3      611.72      604.36      8.46 o
   7   3   3        0.49        3.79      1.70 o
   8   3   3       16.91       20.71      2.48 o
   9   3   3      310.79      316.02      9.21 o
  10   3   3       47.09       42.17      3.95 o
  11   3   3       47.41       46.91      4.24 o
  12   3   3        1.30        2.31      3.12 o
  13   3   3        4.83       -0.69      3.32 o
  14   3   3       73.00       87.67      8.20 o
 -15   4   3       14.93       11.60      3.57 o
 -14   4   3      168.30      176.56      7.92 o
 -13   4   3        0.88       -1.19      2.86 o
 -12   4   3       48.70       42.78      4.01 o
 -11   4   3      129.08      131.40      5.53 o
 -10   4   3       41.34       41.94      3.58 o
  -9   4   3      112.42      108.03      4.37 o
  -8   4   3      119.41      124.53      5.13 o
  -7   4   3      180.31      152.31      3.91 o
  -6   4   3       99.37       93.74      2.98 o
  -5   4   3       74.63       75.45      3.71 o
  -4   4   3      513.80      582.87      7.57 o
  -3   4   3     2551.62     2467.99     31.99 o
  -2   4   3       31.90       24.78      2.20 o
  -1   4   3      253.82      243.09      5.67 o
   0   4   3        2.77        6.00      1.95 o
   1   4   3      787.51      812.51     10.17 o
   2   4   3      197.33      189.77      5.10 o
   3   4   3      572.45      517.21      7.48 o
   4   4   3      491.46      495.02      6.94 o
   5   4   3     1761.45     1720.78     18.69 o
   6   4   3       88.10       89.73      4.24 o
   7   4   3     1045.51     1032.44     16.97 o
   8   4   3      201.96      212.63      7.49 o
   9   4   3      257.43      262.77      8.77 o
  10   4   3      123.30      118.35      7.01 o
  11   4   3      113.05      117.05      6.07 o
  12   4   3        8.72       10.77      3.72 o
  13   4   3        3.98        0.65      3.58 o
 -14   5   3       18.66       15.91      4.03 o
 -13   5   3       39.03       40.63      4.59 o
 -12   5   3       84.25       82.73      5.38 o
 -11   5   3       10.20       11.52      3.46 o
 -10   5   3       77.01       90.24      5.74 o
  -9   5   3        0.12       -0.01      2.77 o
  -8   5   3      325.05      299.64      8.28 o
  -7   5   3      879.63      844.51     17.85 o
  -6   5   3       16.79       16.55      2.32 o
  -5   5   3     1183.00     1145.98     20.78 o
  -4   5   3        5.37        6.28      2.06 o
  -3   5   3       54.15       62.82      3.49 o
  -2   5   3     2465.12     2479.59     29.43 o
  -1   5   3     1499.78     1440.49     19.00 o
   0   5   3       38.06       31.88      3.27 o
   1   5   3       25.49       21.50      2.47 o
   2   5   3     1092.55     1099.51     14.42 o
   3   5   3       79.52       84.99      3.51 o
   4   5   3     1122.85     1143.73     16.02 o
   5   5   3        4.70        0.57      2.77 o
   6   5   3        5.45        7.87      2.57 o
   7   5   3        1.80        6.22      3.16 o
   8   5   3       16.99       14.64      3.60 o
   9   5   3       73.15       72.73      5.26 o
  10   5   3       28.02       16.21      3.79 o
  11   5   3        2.86        2.80      3.65 o
  12   5   3        3.56        4.46      3.93 o
 -13   6   3       30.41       39.44      5.09 o
 -12   6   3        0.14       -3.28      3.60 o
 -11   6   3      126.75      144.43      6.94 o
 -10   6   3      100.12      109.01      7.19 o
  -9   6   3       35.85       30.19      4.22 o
  -8   6   3       11.04        9.03      3.29 o
  -7   6   3       45.87       39.38      4.12 o
  -6   6   3     1054.56     1047.33     19.52 o
  -5   6   3       32.92       25.32      3.74 o
  -4   6   3      289.33      300.70      8.54 o
  -3   6   3       12.49        2.31      2.63 o
  -2   6   3       53.23       47.03      3.78 o
  -1   6   3      176.25      177.96      6.58 o
   0   6   3      110.34      115.20      5.56 o
   1   6   3      406.38      383.47      8.78 o
   2   6   3      163.41      161.43      5.39 o
   3   6   3      312.32      303.88      8.80 o
   4   6   3       13.60       18.07      3.61 o
   5   6   3       49.39       56.12      4.66 o
   6   6   3        8.25        5.12      4.56 o
   7   6   3       26.78       33.71      6.52 o
   8   6   3       77.72       76.09      8.05 o
   9   6   3        9.32        6.81      3.83 o
  10   6   3      126.57      141.09      8.51 o
  11   6   3        1.40        1.83      3.88 o
 -12   7   3        0.08        3.11      4.19 o
 -11   7   3      103.26      100.44      6.75 o
 -10   7   3       40.64       42.52      5.18 o
  -9   7   3       11.81        7.78      3.92 o
  -8   7   3       60.72       61.71      5.85 o
  -7   7   3        1.24        3.15      4.71 o
  -6   7   3        0.08        0.21      4.22 o
  -5   7   3       71.03       74.99      5.39 o
  -4   7   3        1.02        1.69      3.44 o
  -3   7   3      244.74      241.30     10.46 o
  -2   7   3       47.84       58.65      6.67 o
  -1   7   3       53.62       50.15      4.47 o
   0   7   3      139.79      113.01      5.68 o
   1   7   3        8.31        4.99      4.00 o
   2   7   3        1.69        1.23      4.07 o
   3   7   3       51.59       47.99      5.00 o
   4   7   3       11.48       14.77      4.84 o
   5   7   3      450.30      429.02     15.14 o
   6   7   3       98.29      115.90      8.91 o
   7   7   3       23.00       33.49      6.86 o
   8   7   3       11.56       10.65      4.28 o
   9   7   3       28.86       25.57      5.10 o
  10   7   3        0.05        2.08      4.23 o
 -10   8   3        0.09       -1.37      4.09 o
  -9   8   3       27.60       28.67      5.31 o
  -8   8   3        4.39       -0.70      4.13 o
  -7   8   3        9.07       12.98      4.74 o
  -6   8   3        0.03       -4.06      5.26 o
  -5   8   3      236.31      241.73     11.94 o
  -4   8   3      108.30      116.24      6.93 o
  -3   8   3      258.11      278.00     11.67 o
  -2   8   3       39.67       48.30      6.09 o
  -1   8   3        0.12        1.20      4.40 o
   0   8   3        1.28       -1.28      5.85 o
   1   8   3        0.47        2.98      4.48 o
   2   8   3       24.72       22.06      4.85 o
   3   8   3       86.66       80.91      7.12 o
   4   8   3      139.72      142.17     10.14 o
   5   8   3       79.64       94.58      8.81 o
   6   8   3        2.21        5.78      6.18 o
   7   8   3       14.40       11.83      4.76 o
   8   8   3      119.78      140.96     10.39 o
  -7   9   3       49.31       59.67      7.23 o
  -6   9   3      230.66      231.73     15.87 o
  -5   9   3       85.89       78.07     10.99 o
  -4   9   3       40.38       32.59      8.69 o
  -3   9   3        4.12        3.67      6.28 o
  -2   9   3       31.18       28.82      6.44 o
  -1   9   3        4.20       -2.69      4.88 o
   0   9   3        3.15        5.78      5.32 o
   1   9   3       16.43       21.39      6.09 o
   2   9   3        8.28       13.29      8.76 o
   3   9   3        0.97       10.89      7.81 o
   4   9   3       12.82       23.28      8.96 o
   5   9   3        3.29       -3.31      7.99 o
 -17   0   4        0.26       -8.00     10.14 o
 -16   0   4        2.86       -0.68      6.58 o
 -15   0   4      118.34      104.88     13.67 o
 -14   0   4        0.87       -4.51      5.32 o
 -13   0   4        0.33       -4.76      4.76 o
 -12   0   4      264.43      229.51     12.90 o
 -11   0   4       88.98      114.54      9.06 o
 -10   0   4      272.99      273.68     12.41 o
  -9   0   4       83.09       73.85      6.87 o
  -8   0   4      740.56      683.46     19.04 o
  -7   0   4     1817.55     1745.20     28.73 o
  -6   0   4        4.07        3.66      1.69 o
  -5   0   4     3305.88     3364.86     39.01 o
  -4   0   4    33351.00    32397.70    326.22 o
  -3   0   4    24622.99    24189.21    321.75 o
  -2   0   4      882.91      902.55     10.47 o
  -1   0   4      223.60      220.36      3.93 o
   0   0   4      577.54      659.21     10.16 o
   1   0   4    15073.63    15113.60    167.05 o
   2   0   4    27396.09    26951.26    248.84 o
   3   0   4     3167.31     3335.39     38.47 o
   4   0   4      144.36      177.05      5.64 o
   5   0   4     2670.26     2643.49     44.26 o
   6   0   4     1410.73     1346.70     25.49 o
   7   0   4        7.67        7.36      2.61 o
   8   0   4       51.96       55.21      4.20 o
   9   0   4       99.10      103.05      5.64 o
  10   0   4       85.79       83.59      5.52 o
  11   0   4      320.97      370.91     22.74 o
  12   0   4      200.10      195.95     11.55 o
  13   0   4       64.18       58.20      7.75 o
  14   0   4        1.31        5.27     11.47 o
 -17   1   4        0.96       -1.62      7.02 o
 -16   1   4       21.76       21.14      8.07 o
 -15   1   4      118.45      124.03     16.65 o
 -14   1   4        2.70       -2.22      9.33 o
 -13   1   4       64.96       59.17      7.42 o
 -12   1   4       16.86       18.29      4.34 o
 -11   1   4      286.90      266.24      6.64 o
 -10   1   4      168.31      170.81      6.63 o
  -9   1   4       85.31       83.03      2.63 o
  -8   1   4      793.76      821.04     10.74 o
  -7   1   4      800.82      751.20      9.91 o
  -6   1   4      636.29      653.52      7.22 o
  -5   1   4      550.40      591.60      5.87 o
  -4   1   4     3259.78     3254.83     26.54 o
  -3   1   4    22652.08    22977.32    170.28 o
  -2   1   4        4.83        5.29      0.79 o
  -1   1   4      286.85      307.00      3.79 o
   0   1   4      713.60      715.99      6.23 o
   1   1   4       13.18       17.73      1.33 o
   2   1   4      298.21      287.87      3.41 o
   3   1   4      893.14      944.38      8.53 o
   4   1   4     1221.73     1347.12     13.12 o
   5   1   4     1491.54     1574.09     15.19 o
   6   1   4      479.88      481.06      6.50 o
   7   1   4      558.86      558.35      8.45 o
   8   1   4      139.82      134.28      3.74 o
   9   1   4       29.48       27.17      2.56 o
  10   1   4      357.37      363.92     11.61 o
  11   1   4       40.37       44.68      4.24 o
  12   1   4       89.68       81.42      5.75 o
  13   1   4        2.57        2.99      4.87 o
  14   1   4        5.36       -0.44      4.02 o
 -17   2   4       26.25       32.44      5.06 o
 -16   2   4        4.14        6.98      2.52 o
 -15   2   4       98.98       96.89      4.71 o
 -14   2   4       16.81       17.02      1.81 o
 -13   2   4        2.49        1.26      1.40 o
 -12   2   4       82.37       86.64      2.53 o
 -11   2   4       41.25       39.95      1.86 o
 -10   2   4     1029.49     1064.68     13.38 o
  -9   2   4     1664.47     1685.49     18.17 o
  -8   2   4     4072.86     4071.48     40.04 o
  -7   2   4      384.79      361.94      5.00 o
  -6   2   4     1560.82     1530.13     14.32 o
  -5   2   4      159.34      165.29      3.49 o
  -4   2   4      590.34      557.92      6.64 o
  -3   2   4        1.49        6.44      1.20 o
  -2   2   4      937.91     1011.69     11.42 o
  -1   2   4      506.38      526.43      5.61 o
   0   2   4       73.15       88.08      2.09 o
   1   2   4     2818.99     2808.41     26.24 o
   2   2   4      246.05      223.37      3.53 o
   3   2   4     1537.42     1589.26     15.02 o
   4   2   4      171.35      183.98      4.24 o
   5   2   4      634.40      621.92      8.14 o
   6   2   4       12.93       11.49      1.87 o
   7   2   4       16.11       21.30      1.97 o
   8   2   4        5.63        8.58      1.98 o
   9   2   4      488.28      498.86      8.72 o
  10   2   4       76.78       75.39      4.30 o
  11   2   4       23.32       27.70      3.51 o
  12   2   4       26.54       30.59      4.33 o
  13   2   4      139.92      149.47      7.60 o
 -16   3   4       23.86       21.93      6.79 o
 -15   3   4      149.99      168.63      5.88 o
 -14   3   4       15.28       11.88      3.43 o
 -13   3   4       50.96       59.12      3.38 o
 -12   3   4        0.01        0.92      2.04 o
 -11   3   4       35.18       32.72      2.76 o
 -10   3   4      553.50      516.49      8.02 o
  -9   3   4       97.45       99.89      3.24 o
  -8   3   4      240.18      256.34      4.19 o
  -7   3   4        6.98        5.80      1.36 o
  -6   3   4        0.40        1.41      1.31 o
  -5   3   4      305.60      378.01      7.22 o
  -4   3   4      694.71      677.44      8.95 o
  -3   3   4     3559.57     3728.69     43.93 o
  -2   3   4        0.57        0.28      1.32 o
  -1   3   4     5286.46     5320.25     55.81 o
   0   3   4       25.83       21.31      1.90 o
   1   3   4      160.56      181.60      3.99 o
   2   3   4     1478.36     1632.01     30.52 o
   3   3   4        2.42       18.50      1.65 o
   4   3   4      254.24      276.47      4.78 o
   5   3   4      320.94      298.47      5.63 o
   6   3   4       36.37       52.38      2.80 o
   7   3   4        7.22        8.29      1.96 o
   8   3   4       98.94      102.00      4.08 o
   9   3   4        0.03        1.21      2.83 o
  10   3   4      156.38      150.03      6.24 o
  11   3   4       60.43       52.53      4.87 o
  12   3   4        8.29        6.49      4.05 o
  13   3   4      315.04      337.95     14.50 o
 -16   4   4       15.25       11.79      4.96 o
 -15   4   4       25.41       32.59      4.05 o
 -14   4   4      102.07       98.36      5.65 o
 -13   4   4        0.57       -1.93      2.83 o
 -12   4   4       22.81       26.64      3.49 o
 -11   4   4      268.28      266.75      7.60 o
 -10   4   4        0.09        1.82      2.32 o
  -9   4   4      163.42      170.77      6.84 o
  -8   4   4       57.05       58.33      3.54 o
  -7   4   4        8.76       11.90      1.77 o
  -6   4   4      182.96      176.28      4.27 o
  -5   4   4        4.35        2.69      1.54 o
  -4   4   4      172.70      178.70      4.08 o
  -3   4   4      508.11      502.48      8.54 o
  -2   4   4      194.64      210.48      5.34 o
  -1   4   4     1003.30     1101.68     16.26 o
   0   4   4     1223.40     1390.56     17.76 o
   1   4   4       19.03       21.02      2.14 o
   2   4   4        8.46        3.12      2.31 o
   3   4   4      870.84      898.77     11.08 o
   4   4   4      417.87      444.19      7.50 o
   5   4   4       64.34       71.98      3.09 o
   6   4   4       94.17       84.17      4.12 o
   7   4   4      974.25      972.65     16.47 o
   8   4   4       13.40       19.08      3.49 o
   9   4   4       10.10       14.75      3.49 o
  10   4   4        1.60        2.52      3.27 o
  11   4   4        1.15       -2.28      3.43 o
  12   4   4        2.72       -0.52      3.66 o
 -15   5   4        5.02        0.50      3.53 o
 -14   5   4        0.02        1.75      3.56 o
 -13   5   4       45.45       41.24      4.49 o
 -12   5   4        5.31        2.07      3.15 o
 -11   5   4        1.04       -2.89      2.89 o
 -10   5   4       20.26       19.42      3.65 o
  -9   5   4        0.01       -0.17      2.88 o
  -8   5   4        2.03        5.31      2.38 o
  -7   5   4      174.98      165.15      5.95 o
  -6   5   4       91.10      100.70      4.34 o
  -5   5   4      158.56      166.07      4.96 o
  -4   5   4       83.93       99.45      4.28 o
  -3   5   4      243.89      272.54      6.62 o
  -2   5   4       18.61       18.78      2.70 o
  -1   5   4       96.65       74.97      3.79 o
   0   5   4       38.45       40.78      2.92 o
   1   5   4      159.38      153.11      4.70 o
   2   5   4      228.27      219.91      6.72 o
   3   5   4      947.91      925.77     12.07 o
   4   5   4      829.54      772.44     13.90 o
   5   5   4       41.16       37.78      4.15 o
   6   5   4      435.05      419.52     10.25 o
   7   5   4       22.66       28.82      3.95 o
   8   5   4        0.50        1.54      3.18 o
   9   5   4       60.35       66.82      5.26 o
  10   5   4        0.50       -0.48      3.42 o
  11   5   4       24.27       26.44      4.51 o
  12   5   4        0.28        5.25      4.60 o
 -14   6   4       35.72       34.40      5.05 o
 -13   6   4       35.97       50.10      5.25 o
 -12   6   4        7.50        8.10      3.89 o
 -11   6   4        2.58        1.93      3.54 o
 -10   6   4       54.07       52.15      5.02 o
  -9   6   4        1.22        0.97      3.18 o
  -8   6   4      133.62      110.34      7.40 o
  -7   6   4       32.28       23.46      3.33 o
  -6   6   4     1727.08     1663.13     39.36 o
  -5   6   4     1000.34      971.84     18.79 o
  -4   6   4        3.64       -0.57      2.37 o
  -3   6   4      199.12      192.71      8.69 o
  -2   6   4     1429.34     1416.22     19.83 o
  -1   6   4      540.23      528.21     10.48 o
   0   6   4       19.08       17.61      3.44 o
   1   6   4       53.24       49.12      3.64 o
   2   6   4       41.69       43.22      4.31 o
   3   6   4      798.26      799.04     16.97 o
   4   6   4       13.11       12.60      3.39 o
   5   6   4        0.51       -2.13      3.80 o
   6   6   4       40.53       29.54      4.33 o
   7   6   4        0.04       -0.66      3.31 o
   8   6   4      105.82      114.57      6.57 o
   9   6   4       38.85       46.44      5.19 o
  10   6   4        6.21       17.23      4.53 o
  11   6   4        1.46        5.46      4.42 o
 -12   7   4       14.09        9.53      4.43 o
 -11   7   4        8.53       16.48      4.44 o
 -10   7   4        0.08        3.52      3.80 o
  -9   7   4        1.10        1.65      3.63 o
  -8   7   4       36.47       38.60      5.19 o
  -7   7   4        0.11       -1.24      3.43 o
  -6   7   4       18.38       22.50      5.18 o
  -5   7   4       26.36       41.63      4.71 o
  -4   7   4        6.76        9.44      3.64 o
  -3   7   4        7.72        8.47      3.72 o
  -2   7   4       97.56      100.59      6.76 o
  -1   7   4      189.05      209.25      7.34 o
   0   7   4      911.58      911.52     19.35 o
   1   7   4      426.75      426.99     19.36 o
   2   7   4      495.74      492.56     12.19 o
   3   7   4      259.60      278.32      9.25 o
   4   7   4      628.79      634.18     15.94 o
   5   7   4       50.19       57.36      7.03 o
   6   7   4      201.33      199.81     20.93 o
   7   7   4       15.14       19.30      5.25 o
   8   7   4        1.10       -0.86      4.01 o
   9   7   4       70.72       63.59      6.34 o
 -10   8   4       33.97       30.22      5.35 o
  -9   8   4      104.44      110.19      7.26 o
  -8   8   4       51.12       61.38      6.43 o
  -7   8   4       85.19       94.49      7.33 o
  -6   8   4       87.71       81.76      8.22 o
  -5   8   4        4.58        4.75      5.45 o
  -4   8   4       28.05       23.54      5.79 o
  -3   8   4       19.12       15.25      4.46 o
  -2   8   4      228.37      226.97     14.05 o
  -1   8   4       10.01       -1.14      4.36 o
   0   8   4       16.43       10.55      5.13 o
   1   8   4        1.76       -1.91      4.56 o
   2   8   4       14.90        9.63      4.39 o
   3   8   4        0.33        5.27      5.33 o
   4   8   4       95.53       96.16     10.27 o
   5   8   4       64.22       70.13      8.39 o
   6   8   4       66.58       81.86      8.95 o
   7   8   4       12.22       13.35      4.97 o
  -8   9   4       71.39       59.82      7.21 o
  -7   9   4      174.29      189.31     10.23 o
  -6   9   4        0.19        0.15      7.89 o
  -5   9   4      143.24      126.15     15.68 o
  -4   9   4       61.19       71.18     10.61 o
  -3   9   4       34.50       48.57     13.33 o
  -2   9   4        4.98       -0.06      5.28 o
  -1   9   4       58.89       81.42     14.85 o
   0   9   4       12.93       16.17      5.78 o
   1   9   4       59.54       59.39     11.49 o
   2   9   4       77.91       92.46     11.81 o
   3   9   4       29.22       26.29      8.93 o
   4   9   4        0.00       -3.00      8.05 o
 -17   1   5       35.73       30.09      9.17 o
 -16   1   5       24.41       16.14      9.33 o
 -15   1   5        1.95        2.29      6.90 o
 -14   1   5       10.58        9.29      6.64 o
 -13   1   5       10.50        8.82      4.82 o
 -12   1   5       20.78       18.44      3.51 o
 -11   1   5       37.45       44.43      2.12 o
 -10   1   5      225.59      207.73      4.91 o
  -9   1   5       46.26       40.94      3.86 o
  -8   1   5        8.96       11.27      1.60 o
  -7   1   5     4159.23     4136.40     38.04 o
  -6   1   5     2613.78     2560.59     22.64 o
  -5   1   5      861.33      865.51      9.33 o
  -4   1   5       20.20       26.83      1.23 o
  -3   1   5     1704.80     1659.36     12.94 o
  -2   1   5     7696.78     7731.50     61.03 o
  -1   1   5       46.64       57.06      1.69 o
   0   1   5      487.37      475.16      4.73 o
   1   1   5     1811.81     1959.83     18.67 o
   2   1   5      506.73      490.95      5.52 o
   3   1   5       73.41       75.54      2.17 o
   4   1   5      249.41      285.87      4.84 o
   5   1   5       55.54       47.73      2.31 o
   6   1   5      160.43      174.58      4.91 o
   7   1   5       48.50       50.14      2.62 o
   8   1   5       56.96       67.02      4.99 o
   9   1   5      108.82      114.29      4.27 o
  10   1   5      213.72      209.33      7.24 o
  11   1   5        0.72        2.20      3.50 o
  12   1   5       53.53       62.91      5.59 o
  13   1   5        7.86        7.50      4.29 o
 -17   2   5        2.71        2.87      3.83 o
 -16   2   5        5.61        4.21      5.27 o
 -15   2   5       17.02       18.11      3.35 o
 -14   2   5        0.19        1.01      2.05 o
 -13   2   5       10.20        9.72      1.75 o
 -12   2   5      109.70      105.90      5.22 o
 -11   2   5      667.81      649.61      9.38 o
 -10   2   5       11.11       13.22      2.28 o
  -9   2   5       99.53      105.60      4.88 o
  -8   2   5     3268.16     3217.46     29.98 o
  -7   2   5     6367.16     6322.38     56.84 o
  -6   2   5      297.61      317.95      6.71 o
  -5   2   5       23.24       26.40      1.94 o
  -4   2   5     2446.55     2487.30     23.42 o
  -3   2   5       20.56       22.98      1.48 o
  -2   2   5      532.08      511.04      6.66 o
  -1   2   5       99.03      106.93      2.59 o
   0   2   5     1243.87     1251.43     11.59 o
   1   2   5     3979.58     4004.65     36.74 o
   2   2   5     6604.80     6752.18     56.90 o
   3   2   5      279.56      383.06      5.03 o
   4   2   5        0.00        6.25      1.43 o
   5   2   5       44.68       40.20      2.19 o
   6   2   5        0.00        2.76      1.59 o
   7   2   5      123.91      121.11      3.61 o
   8   2   5        4.21        4.30      2.00 o
   9   2   5       29.11       25.86      5.32 o
  10   2   5        0.00        1.42      3.08 o
  11   2   5       21.36       17.65      3.94 o
  12   2   5       20.06       21.13      4.27 o
  13   2   5        6.51        1.85      4.57 o
 -16   3   5        9.24        9.08      2.78 o
 -15   3   5       73.85       64.89      4.35 o
 -14   3   5        0.18        0.00      2.24 o
 -13   3   5        9.30       13.77      3.43 o
 -12   3   5       20.34       20.19      2.55 o
 -11   3   5        6.61        3.36      2.18 o
 -10   3   5        3.55        5.09      1.73 o
  -9   3   5        7.43       14.76      1.59 o
  -8   3   5      561.77      599.73      7.45 o
  -7   3   5      902.04      811.92     10.90 o
  -6   3   5      144.69      141.14      4.23 o
  -5   3   5       56.17       64.13      2.42 o
  -4   3   5       12.13        6.50      1.43 o
  -3   3   5     2086.27     2137.93     22.73 o
  -2   3   5      955.57     1023.38     13.40 o
  -1   3   5      832.49      879.81     12.01 o
   0   3   5      832.36      832.58     10.72 o
   1   3   5     4521.85     4558.52     41.87 o
   2   3   5      140.01      136.98      4.00 o
   3   3   5      320.72      366.03      5.64 o
   4   3   5     1258.95     1255.84     15.21 o
   5   3   5      672.03      675.07      9.36 o
   6   3   5      461.60      420.14      7.17 o
   7   3   5       31.01       35.51      2.94 o
   8   3   5      785.32      794.94     14.29 o
   9   3   5      225.44      231.69     12.59 o
  10   3   5       40.20       42.99      4.38 o
  11   3   5       14.61       16.45      3.91 o
  12   3   5       51.35       63.12      6.80 o
  13   3   5        0.04        1.07      4.86 o
 -16   4   5       11.68       16.70      4.10 o
 -15   4   5       83.19       91.19      5.27 o
 -14   4   5        4.46        3.97      3.12 o
 -13   4   5       10.91        6.72      3.10 o
 -12   4   5       14.30       16.27      3.22 o
 -11   4   5      346.57      341.68      8.63 o
 -10   4   5      191.35      173.25      6.18 o
  -9   4   5      210.91      195.90      4.74 o
  -8   4   5      348.32      330.72      7.60 o
  -7   4   5        2.10        2.81      1.59 o
  -6   4   5      148.61      149.84      4.06 o
  -5   4   5      986.89      941.27     11.40 o
  -4   4   5      572.99      587.35     11.08 o
  -3   4   5      541.24      523.16      8.90 o
  -2   4   5        5.28        4.22      2.22 o
  -1   4   5     1896.60     1812.82     22.18 o
   0   4   5       96.27       85.74      3.72 o
   1   4   5      103.74       89.57      3.45 o
   2   4   5      125.34      133.06      5.25 o
   3   4   5      143.84      160.94      4.59 o
   4   4   5      236.46      231.95      6.06 o
   5   4   5      570.94      546.49      9.98 o
   6   4   5        2.46        2.45      2.44 o
   7   4   5        3.60        4.83      2.98 o
   8   4   5        8.73       11.12      3.49 o
   9   4   5       91.14      104.02      5.82 o
  10   4   5      190.84      206.62      7.92 o
  11   4   5      113.09      119.67      7.63 o
  12   4   5        0.41       -2.36      4.26 o
 -15   5   5        1.66        3.20      3.64 o
 -14   5   5       40.32       34.92      4.44 o
 -13   5   5       27.01       27.84      5.30 o
 -12   5   5       15.99       16.95      3.67 o
 -11   5   5       93.85       87.74      5.23 o
 -10   5   5      688.64      696.47     16.91 o
  -9   5   5      390.23      416.49     11.31 o
  -8   5   5        1.14       -1.79      2.24 o
  -7   5   5      150.42      152.42      5.23 o
  -6   5   5      226.82      200.40      5.48 o
  -5   5   5      164.97      152.86      5.90 o
  -4   5   5        5.03        2.35      1.92 o
  -3   5   5       60.98       59.03      5.70 o
  -2   5   5      376.63      373.84     10.26 o
  -1   5   5      188.45      180.27      5.30 o
   0   5   5       94.37       97.33      3.99 o
   1   5   5     1611.06     1503.79     20.00 o
   2   5   5      160.16      162.54      7.08 o
   3   5   5     1137.44     1103.63     16.32 o
   4   5   5      340.35      307.47      8.40 o
   5   5   5      632.03      642.68     11.50 o
   6   5   5      114.24      103.56      5.59 o
   7   5   5        5.54        1.05      3.18 o
   8   5   5       82.63       83.74      5.54 o
   9   5   5        8.88        7.86      3.73 o
  10   5   5       12.46        2.24      3.67 o
  11   5   5        0.27        5.97      4.70 o
 -14   6   5       20.01       30.14      6.35 o
 -13   6   5       15.97       13.86      4.21 o
 -12   6   5        6.74        5.76      3.92 o
 -11   6   5        2.57        3.64      3.49 o
 -10   6   5      129.82      137.04      6.54 o
  -9   6   5       54.84       51.13      4.65 o
  -8   6   5        6.67        1.49      3.06 o
  -7   6   5       30.51       22.18      3.39 o
  -6   6   5       33.68       28.09      3.45 o
  -5   6   5      101.86      121.04      5.80 o
  -4   6   5      249.43      224.53      6.82 o
  -3   6   5       66.80       68.80      4.85 o
  -2   6   5        9.32        2.23      2.64 o
  -1   6   5       12.10       16.05      3.09 o
   0   6   5      309.80      297.91      7.34 o
   1   6   5       95.85      102.88      5.31 o
   2   6   5       98.95      104.18      5.77 o
   3   6   5        8.15        3.28      3.35 o
   4   6   5       50.63       49.14      4.59 o
   5   6   5        4.59        5.52      4.39 o
   6   6   5       65.76       58.91      5.26 o
   7   6   5       13.40       11.36      3.88 o
   8   6   5      122.17      149.31      7.46 o
   9   6   5       11.97        8.87      4.32 o
  10   6   5      183.00      214.13     12.03 o
 -12   7   5       19.43       28.39      4.87 o
 -11   7   5        2.72        0.58      3.88 o
 -10   7   5        2.34        0.43      3.54 o
  -9   7   5       50.50       42.67      7.88 o
  -8   7   5        1.25        2.93      3.85 o
  -7   7   5       13.67       13.11      4.63 o
  -6   7   5        2.76        8.94      3.59 o
  -5   7   5       16.93        0.45      3.44 o
  -4   7   5      275.41      281.33     10.23 o
  -3   7   5       46.04       44.73      4.72 o
  -2   7   5      204.33      205.65      8.91 o
  -1   7   5       47.57       54.40      4.25 o
   0   7   5      119.89      135.50     10.67 o
   1   7   5      227.43      217.50      9.53 o
   2   7   5      325.28      329.98     11.36 o
   3   7   5      148.63      144.91      7.98 o
   4   7   5        3.59        1.18      5.24 o
   5   7   5        0.95       -4.18      5.77 o
   6   7   5        0.45       -1.62      3.65 o
   7   7   5        2.46       -0.05      4.01 o
   8   7   5       57.63       59.53      6.11 o
   9   7   5       12.82        1.41      4.48 o
 -10   8   5        4.70       -2.73      4.06 o
  -9   8   5        2.70       10.97      4.33 o
  -8   8   5        5.45        9.87      4.80 o
  -7   8   5       18.40       15.36      4.70 o
  -6   8   5       28.68       29.62      8.41 o
  -5   8   5       34.41       26.49      6.39 o
  -4   8   5      286.58      276.94     11.06 o
  -3   8   5       29.69       24.93      5.44 o
  -2   8   5        8.17        1.28      4.54 o
  -1   8   5        2.17        1.32      4.57 o
   0   8   5       64.44       57.33      6.52 o
   1   8   5       13.48       14.86      5.16 o
   2   8   5      106.15      110.03      7.00 o
   3   8   5       59.11       52.15      7.95 o
   4   8   5        6.91        0.29      5.82 o
   5   8   5       20.55       21.51      6.75 o
   6   8   5       17.51       15.10      5.02 o
   7   8   5        2.44        8.56      4.90 o
  -8   9   5        0.54       -4.74      4.96 o
  -7   9   5       17.95       19.18      9.97 o
  -6   9   5       38.32       48.02     18.84 o
  -5   9   5       16.76       16.30      8.19 o
  -4   9   5        1.12        7.25     14.01 o
  -3   9   5       23.30       21.37      5.88 o
  -2   9   5       25.13       29.32      6.41 o
  -1   9   5       65.40       64.95      7.43 o
   0   9   5       18.44       20.56      6.13 o
   1   9   5        8.06       11.43      6.90 o
   2   9   5       29.91       42.55     12.07 o
   3   9   5       16.47       -6.07      8.31 o
   4   9   5       52.75       77.29     12.10 o
 -17   0   6      120.22      138.98     20.28 o
 -16   0   6       13.96       -0.54      6.65 o
 -15   0   6      102.88      101.08     11.36 o
 -14   0   6      205.81      214.63     14.07 o
 -13   0   6       96.65      101.17      9.84 o
 -12   0   6       77.35       83.97     21.77 o
 -11   0   6      270.90      251.90     12.60 o
 -10   0   6      178.29      171.94     12.43 o
  -9   0   6       20.50       25.02      2.87 o
  -8   0   6     1193.34     1161.60     23.17 o
  -7   0   6     2063.18     1877.41     26.05 o
  -6   0   6     1642.28     1650.25     22.66 o
  -5   0   6      606.71      604.42     11.52 o
  -4   0   6     1751.80     1617.33     19.89 o
  -3   0   6      216.03      206.44      4.57 o
  -2   0   6       97.49      130.19      3.49 o
  -1   0   6     1181.09     1077.79     14.08 o
   0   0   6       21.39       32.69      2.80 o
   1   0   6     4413.60     4883.51     62.37 o
   2   0   6       18.23       16.92      1.70 o
   3   0   6        7.58       21.34      1.92 o
   4   0   6     5163.48     4882.03    102.18 o
   5   0   6      220.14      262.98      8.25 o
   6   0   6        1.28        1.57      2.69 o
   7   0   6        0.53        1.77      2.87 o
   8   0   6       51.70       45.13      4.71 o
   9   0   6      119.32      101.01      8.36 o
  10   0   6      372.94      358.30     15.02 o
  11   0   6      254.11      274.14     13.63 o
  12   0   6      381.51      368.48     16.15 o
  13   0   6        1.70        1.70      5.96 o
 -17   1   6       14.83        6.52      7.85 o
 -16   1   6       52.76       44.67      9.68 o
 -15   1   6       90.39       86.31     10.65 o
 -14   1   6       18.78       25.92      9.66 o
 -13   1   6      139.63      149.96      5.46 o
 -12   1   6      175.54      177.30      4.87 o
 -11   1   6       20.87       16.53      3.22 o
 -10   1   6      189.40      173.34      4.66 o
  -9   1   6      177.93      192.59      4.45 o
  -8   1   6     3423.43     3337.38     33.56 o
  -7   1   6      864.32      959.13      9.68 o
  -6   1   6      259.51      258.58      3.84 o
  -5   1   6      231.64      187.21      3.06 o
  -4   1   6     1583.29     1590.27     13.27 o
  -3   1   6     4627.95     4718.22     38.17 o
  -2   1   6     8025.69     7972.02     67.87 o
  -1   1   6     3307.40     3323.10     27.35 o
   0   1   6     5016.43     5051.43     45.31 o
   1   1   6     1007.00     1085.64     12.29 o
   2   1   6      557.39      500.21      6.47 o
   3   1   6      161.19      143.97      3.06 o
   4   1   6      440.58      486.61      7.40 o
   5   1   6      494.02      537.83      7.67 o
   6   1   6      319.36      304.21      5.68 o
   7   1   6        9.30        4.58      2.08 o
   8   1   6        0.06        2.02      2.12 o
   9   1   6       20.59       37.77      5.71 o
  10   1   6       40.31       38.18      4.79 o
  11   1   6      273.99      303.03     10.17 o
  12   1   6      121.00      121.55      7.29 o
  13   1   6       51.67       64.11      6.27 o
 -17   2   6        0.36        0.31      6.28 o
 -16   2   6        2.94        2.81      2.70 o
 -15   2   6       11.64       14.10      2.16 o
 -14   2   6        3.25        3.80      1.73 o
 -13   2   6       63.05       61.89      3.07 o
 -12   2   6      769.22      713.03      9.95 o
 -11   2   6        0.66        0.02      1.77 o
 -10   2   6      216.18      224.20      5.20 o
  -9   2   6     2758.70     2812.96     28.67 o
  -8   2   6      140.81      146.88      3.40 o
  -7   2   6     9588.23     9891.17     87.78 o
  -6   2   6      939.20     1031.44     13.11 o
  -5   2   6      176.56      189.18      3.73 o
  -4   2   6     2923.00     2934.00     31.15 o
  -3   2   6       90.93      107.53      2.55 o
  -2   2   6        2.56        1.42      1.28 o
  -1   2   6       19.40       20.51      1.32 o
   0   2   6       69.76       56.95      2.21 o
   1   2   6      340.90      329.55      6.07 o
   2   2   6      169.25      177.18      3.81 o
   3   2   6       51.29       53.85      1.96 o
   4   2   6      690.60      682.74      8.45 o
   5   2   6     1151.78     1135.28     12.50 o
   6   2   6      296.93      295.09      6.10 o
   7   2   6      100.46       99.67      3.96 o
   8   2   6        8.77        9.64      3.20 o
   9   2   6      608.92      589.37     12.33 o
  10   2   6       44.75       47.37      4.60 o
  11   2   6       55.96       44.85      5.50 o
  12   2   6        6.34        5.23      4.28 o
 -17   3   6       10.57        5.83      4.29 o
 -16   3   6        0.45        4.11      2.50 o
 -15   3   6       53.40       51.71      3.76 o
 -14   3   6        1.57        2.49      2.85 o
 -13   3   6      252.70      259.18      6.76 o
 -12   3   6      253.29      245.73      7.45 o
 -11   3   6      227.68      224.48      5.67 o
 -10   3   6       51.12       49.80      2.30 o
  -9   3   6       92.15       88.64      2.78 o
  -8   3   6      100.78      109.64      3.07 o
  -7   3   6       47.90       54.88      2.30 o
  -6   3   6      542.75      557.87      7.15 o
  -5   3   6       71.28       64.33      2.45 o
  -4   3   6      560.17      647.84      8.23 o
  -3   3   6      291.66      328.80      6.16 o
  -2   3   6       40.33       51.67      2.75 o
  -1   3   6     1209.81     1200.05     15.48 o
   0   3   6      356.13      395.64      6.07 o
   1   3   6      262.15      297.67      5.57 o
   2   3   6       22.03       23.05      2.36 o
   3   3   6       99.86      111.03      3.20 o
   4   3   6      100.25      100.26      4.50 o
   5   3   6      489.23      486.50      8.49 o
   6   3   6      222.39      207.36      6.07 o
   7   3   6       46.14       45.62      3.94 o
   8   3   6        0.63       -2.97      2.97 o
   9   3   6       20.46       28.10      4.67 o
  10   3   6      377.73      349.14     10.93 o
  11   3   6       59.96       65.47      6.89 o
  12   3   6       22.19       21.54      8.35 o
 -16   4   6        7.72        7.44      3.34 o
 -15   4   6       15.37        7.13      3.31 o
 -14   4   6      128.64      114.12      5.97 o
 -13   4   6        0.25        2.14      2.94 o
 -12   4   6      180.99      177.76      7.48 o
 -11   4   6       72.44       74.17      6.32 o
 -10   4   6       11.02        9.64      2.55 o
  -9   4   6       80.02       81.58      3.26 o
  -8   4   6        4.31        2.57      1.76 o
  -7   4   6        0.02        0.69      1.65 o
  -6   4   6      296.23      269.15      5.37 o
  -5   4   6       52.80       48.57      2.90 o
  -4   4   6       55.86       55.87      4.20 o
  -3   4   6     1146.57     1178.45     15.84 o
  -2   4   6     1232.25     1257.03     16.70 o
  -1   4   6      179.94      202.46      5.86 o
   0   4   6       53.94       64.35      3.44 o
   1   4   6      346.71      346.66      6.72 o
   2   4   6        0.60       -0.18      1.80 o
   3   4   6       99.46      104.87      3.90 o
   4   4   6        0.27       -1.56      2.93 o
   5   4   6      107.39      103.44      6.16 o
   6   4   6       17.90       16.27      3.35 o
   7   4   6      249.50      237.84      7.70 o
   8   4   6      156.00      160.78      6.73 o
   9   4   6       60.70       69.27      5.30 o
  10   4   6       14.95       15.77      4.70 o
  11   4   6       21.11       25.77      5.23 o
 -15   5   6        3.91        2.23      3.41 o
 -14   5   6       34.68       37.67      5.20 o
 -13   5   6        1.29        2.37      3.16 o
 -12   5   6       97.10       91.39      5.74 o
 -11   5   6       87.35       88.60      5.33 o
 -10   5   6      359.89      353.88     10.69 o
  -9   5   6      983.32      938.27     16.30 o
  -8   5   6        3.30        4.93      2.37 o
  -7   5   6        1.05        0.61      2.32 o
  -6   5   6      178.09      155.48      4.84 o
  -5   5   6      479.00      446.10      8.92 o
  -4   5   6      133.92      135.34      5.46 o
  -3   5   6      245.97      242.58      7.11 o
  -2   5   6       59.08       54.90      3.78 o
  -1   5   6      125.95      122.96      4.84 o
   0   5   6        6.20        1.31      2.34 o
   1   5   6        2.36        5.69      2.52 o
   2   5   6      268.45      276.47      8.02 o
   3   5   6     1617.89     1581.02     25.59 o
   4   5   6        3.61        9.05      3.25 o
   5   5   6       21.31       16.40      3.97 o
   6   5   6       29.37       30.05      4.07 o
   7   5   6      103.22       97.21      5.84 o
   8   5   6       43.11       40.70      4.75 o
   9   5   6        0.00       -3.44      3.44 o
  10   5   6        0.01       -0.46      4.26 o
  11   5   6        3.68        2.39      4.68 o
 -14   6   6       59.81       78.79      6.24 o
 -13   6   6       70.88       89.26      6.98 o
 -12   6   6       72.75       71.77      5.57 o
 -11   6   6       20.87       24.36      4.21 o
 -10   6   6        7.80        2.24      3.18 o
  -9   6   6       20.17       15.93      3.70 o
  -8   6   6       10.50       15.83      3.90 o
  -7   6   6      372.44      351.37     10.48 o
  -6   6   6        5.57        4.41      2.75 o
  -5   6   6       14.26        5.11      5.24 o
  -4   6   6      574.04      563.66     12.09 o
  -3   6   6      773.91      731.75     12.83 o
  -2   6   6       69.37       59.85      6.00 o
  -1   6   6        2.65        2.29      2.51 o
   0   6   6     2319.75     2270.94     34.05 o
   1   6   6      588.19      606.15     15.87 o
   2   6   6      893.88      830.85     15.74 o
   3   6   6       24.10       32.82      4.27 o
   4   6   6        1.13        0.12      3.75 o
   5   6   6       82.40       83.97      6.23 o
   6   6   6        5.92        1.04      3.46 o
   7   6   6       20.48       15.76      4.25 o
   8   6   6       13.85       12.76      4.30 o
   9   6   6      307.57      291.40     21.00 o
 -13   7   6       48.60       58.48      7.39 o
 -12   7   6       65.22       64.04      6.02 o
 -11   7   6        7.12        6.37      3.96 o
 -10   7   6       10.68        9.86      4.03 o
  -9   7   6      315.21      318.73     13.93 o
  -8   7   6       98.41      109.53      7.91 o
  -7   7   6       23.84       17.28      4.24 o
  -6   7   6       86.07       83.30      6.23 o
  -5   7   6      416.16      430.24     11.25 o
  -4   7   6       22.35       24.92      4.21 o
  -3   7   6       13.83       10.51      3.83 o
  -2   7   6      321.94      311.73      8.86 o
  -1   7   6        7.02        1.15      3.58 o
   0   7   6      352.90      334.50     10.20 o
   1   7   6        8.72        9.18      4.07 o
   2   7   6       24.92       29.41      4.75 o
   3   7   6      143.96      138.89      8.20 o
   4   7   6       54.74       70.55      7.77 o
   5   7   6        0.03       -4.92      6.80 o
   6   7   6      255.90      260.94      9.89 o
   7   7   6       55.08       57.38      6.49 o
   8   7   6        0.11       -4.86      4.86 o
 -11   8   6       11.61       15.64      4.84 o
 -10   8   6       74.86       82.13      6.63 o
  -9   8   6       52.55       41.65      5.37 o
  -8   8   6        0.79       -3.21      4.16 o
  -7   8   6      113.69      142.25     10.55 o
  -6   8   6      165.30      197.25     13.97 o
  -5   8   6        0.80        5.88      4.65 o
  -4   8   6      151.61      152.38      8.86 o
  -3   8   6      262.26      277.08     19.86 o
  -2   8   6       16.04       14.21      5.25 o
  -1   8   6       97.20       87.80     11.19 o
   0   8   6      173.24      172.16     10.98 o
   1   8   6       76.47       83.81      8.82 o
   2   8   6       30.06       33.94      7.12 o
   3   8   6      143.49      144.28     10.34 o
   4   8   6      116.04      149.29     14.34 o
   5   8   6        1.40        4.43      7.65 o
   6   8   6        0.19        2.95      4.51 o
  -8   9   6       16.51       33.47     14.48 o
  -7   9   6       74.29       70.74     11.37 o
  -6   9   6       36.28       51.36     10.27 o
  -5   9   6        1.73        1.59      7.21 o
  -4   9   6        8.06        7.35      7.98 o
  -3   9   6        5.02        4.09      5.54 o
  -2   9   6        4.93        4.30      5.56 o
  -1   9   6        9.35       14.45      5.85 o
   0   9   6       53.29       66.43      7.86 o
   1   9   6        6.73        2.26      8.62 o
   2   9   6       86.01       89.76     12.44 o
   3   9   6       83.76      108.73     26.42 o
 -17   1   7        2.40       -0.59      6.82 o
 -16   1   7        0.23        2.68      6.65 o
 -15   1   7      147.37      138.51     10.08 o
 -14   1   7       30.01       25.01      5.65 o
 -13   1   7      202.56      208.93      7.02 o
 -12   1   7        9.35       11.00      2.51 o
 -11   1   7       70.21       72.65      4.54 o
 -10   1   7      134.92      118.83      3.52 o
  -9   1   7      698.67      702.44     10.02 o
  -8   1   7      814.17      780.94      8.92 o
  -7   1   7       58.08       75.40      3.10 o
  -6   1   7      520.02      578.48     11.15 o
  -5   1   7       74.52       82.91      2.30 o
  -4   1   7        9.63       20.47      1.68 o
  -3   1   7      310.10      319.38      4.32 o
  -2   1   7       10.57       11.82      1.92 o
  -1   1   7      618.63      661.85      7.23 o
   0   1   7        3.41        0.61      1.20 o
   1   1   7     1053.86     1138.39     15.64 o
   2   1   7     1792.26     2059.19     20.35 o
   3   1   7      126.13      136.50      4.11 o
   4   1   7      334.35      366.22      8.98 o
   5   1   7        1.05       -0.04      1.77 o
   6   1   7       14.32       11.92      2.42 o
   7   1   7       18.17       24.16      2.92 o
   8   1   7      603.89      589.84     13.52 o
   9   1   7        0.94       -1.56      3.36 o
  10   1   7      149.90      157.54      7.63 o
  11   1   7       25.14       22.57      5.13 o
  12   1   7        0.00       -2.68      4.59 o
 -17   2   7        1.51        1.44      7.07 o
 -16   2   7        1.36        2.85      2.58 o
 -15   2   7       14.30       13.38      2.34 o
 -14   2   7        0.69       -2.45      3.38 o
 -13   2   7       14.01       11.64      2.63 o
 -12   2   7      208.72      210.98      6.57 o
 -11   2   7      534.89      504.25      8.19 o
 -10   2   7       16.69       19.99      2.47 o
  -9   2   7      112.89      108.13      3.22 o
  -8   2   7      233.05      258.63      6.30 o
  -7   2   7       94.10       99.31      3.52 o
  -6   2   7     2568.28     2559.44     27.16 o
  -5   2   7      165.58      156.55      3.33 o
  -4   2   7      101.92       92.80      2.60 o
  -3   2   7     3012.75     3090.06     29.35 o
  -2   2   7      577.05      552.23      9.90 o
  -1   2   7     4614.35     4924.77     47.76 o
   0   2   7       17.31       14.90      1.63 o
   1   2   7     2248.80     2470.53     27.84 o
   2   2   7      996.63      977.53     10.54 o
   3   2   7      516.77      523.06      6.56 o
   4   2   7      166.55      185.10      4.41 o
   5   2   7      125.35      139.44      4.09 o
   6   2   7       39.91       44.07      3.01 o
   7   2   7      299.37      283.80      7.89 o
   8   2   7      493.43      465.81     10.77 o
   9   2   7        1.70        1.26      3.24 o
  10   2   7        8.68        3.03      3.81 o
  11   2   7       53.74       58.67      6.03 o
  12   2   7       23.75       23.31      5.38 o
 -17   3   7       19.98       12.91      6.38 o
 -16   3   7       27.42       25.03      4.58 o
 -15   3   7       65.26       72.83      7.68 o
 -14   3   7      255.13      243.73      6.27 o
 -13   3   7      236.70      240.68      9.39 o
 -12   3   7      510.33      490.28     11.37 o
 -11   3   7     1240.61     1149.82     17.33 o
 -10   3   7        2.35        2.69      1.58 o
  -9   3   7        2.48        3.03      1.57 o
  -8   3   7     1157.87     1133.34     16.70 o
  -7   3   7     1546.12     1498.25     15.12 o
  -6   3   7       47.08       58.58      2.41 o
  -5   3   7      186.99      198.04      4.19 o
  -4   3   7        2.84       -0.13      1.22 o
  -3   3   7       48.75       69.17      2.60 o
  -2   3   7      391.74      357.89      7.63 o
  -1   3   7      288.14      322.03      6.04 o
   0   3   7       27.30       62.64      3.04 o
   1   3   7       98.90       96.03      3.27 o
   2   3   7        0.01        0.40      1.61 o
   3   3   7        1.57        0.82      1.57 o
   4   3   7        8.84       10.15      2.03 o
   5   3   7      133.69      122.62      5.21 o
   6   3   7        0.15        3.28      2.77 o
   7   3   7      327.35      332.54      8.88 o
   8   3   7      122.70      144.94      9.18 o
   9   3   7       30.29       33.26      5.61 o
  10   3   7        6.11        5.36      4.71 o
  11   3   7      220.23      196.94     10.45 o
 -16   4   7       11.32       10.61      3.94 o
 -15   4   7        0.59        3.89      3.14 o
 -14   4   7       23.73       30.50      3.98 o
 -13   4   7       76.61       96.57      7.29 o
 -12   4   7       10.06        9.47      3.08 o
 -11   4   7        0.10        1.23      2.57 o
 -10   4   7       38.36       37.62      3.19 o
  -9   4   7      343.92      352.57      8.46 o
  -8   4   7       43.57       50.33      2.64 o
  -7   4   7        0.32       -1.58      1.58 o
  -6   4   7      310.96      317.98      5.90 o
  -5   4   7      812.43      811.86     11.96 o
  -4   4   7       37.75       33.66      3.11 o
  -3   4   7      879.40      818.08     13.58 o
  -2   4   7      518.35      490.22     11.70 o
  -1   4   7      319.27      282.69      6.63 o
   0   4   7      318.61      297.05      6.80 o
   1   4   7        5.15        4.65      2.20 o
   2   4   7      507.65      494.97      9.02 o
   3   4   7      555.09      514.84     12.70 o
   4   4   7       77.14       69.10      4.98 o
   5   4   7      250.95      257.43      7.78 o
   6   4   7      361.70      334.48      9.14 o
   7   4   7        9.24        6.52      3.37 o
   8   4   7       12.50       10.15      3.67 o
   9   4   7       77.07       86.89      6.62 o
  10   4   7       70.81       75.84      7.88 o
  11   4   7        0.51       -3.47      5.01 o
 -15   5   7        1.40        6.36      3.59 o
 -14   5   7       91.65       92.50      5.70 o
 -13   5   7        3.38        2.99      4.12 o
 -12   5   7       78.78       77.14      6.19 o
 -11   5   7      173.81      178.81      6.91 o
 -10   5   7      234.81      230.32      7.69 o
  -9   5   7      147.41      119.07      5.58 o
  -8   5   7      189.40      197.24      5.69 o
  -7   5   7       21.97       19.83      3.19 o
  -6   5   7      837.30      859.37     14.51 o
  -5   5   7       26.61       31.06      3.05 o
  -4   5   7     1611.38     1611.88     26.30 o
  -3   5   7        6.77        9.04      2.58 o
  -2   5   7      191.16      195.08      6.73 o
  -1   5   7      125.57      125.40      5.29 o
   0   5   7     2086.78     2096.65     30.48 o
   1   5   7       25.61       26.55      3.50 o
   2   5   7       72.88       70.86      5.52 o
   3   5   7        4.21        4.17      3.66 o
   4   5   7      500.83      511.68     12.76 o
   5   5   7       71.17       74.51      5.12 o
   6   5   7      331.84      335.33      9.67 o
   7   5   7      206.48      193.34      7.78 o
   8   5   7        8.19       13.04      5.28 o
   9   5   7       43.97       36.89      5.80 o
  10   5   7      116.04      108.35      7.93 o
 -14   6   7        0.61       -3.59      3.59 o
 -13   6   7       44.46       49.42      5.20 o
 -12   6   7       13.65       20.40      4.27 o
 -11   6   7       20.76       19.35      4.07 o
 -10   6   7       14.24       11.48      3.61 o
  -9   6   7       31.66       43.36      4.45 o
  -8   6   7      167.78      183.26      9.51 o
  -7   6   7        1.40       -1.34      2.55 o
  -6   6   7        3.48        2.83      3.50 o
  -5   6   7      279.81      269.79      8.38 o
  -4   6   7      157.53      144.74      6.41 o
  -3   6   7      163.73      153.71      5.51 o
  -2   6   7      381.66      347.19      8.49 o
  -1   6   7       33.75       38.16      3.64 o
   0   6   7        3.49       -0.81      2.71 o
   1   6   7      134.31      131.21      7.01 o
   2   6   7       90.65       96.64      5.82 o
   3   6   7        4.00       -2.06      3.12 o
   4   6   7        2.84        2.47      4.75 o
   5   6   7       85.65       84.81      6.52 o
   6   6   7       97.41      109.95      7.27 o
   7   6   7       97.93      109.02      6.78 o
   8   6   7       18.74       18.69      5.39 o
   9   6   7       32.34       23.66      7.45 o
 -13   7   7       20.51       21.22      4.85 o
 -12   7   7       17.54       13.87      4.51 o
 -11   7   7       60.30       49.41      5.37 o
 -10   7   7       18.53       19.54      4.68 o
  -9   7   7        0.00       -0.46      3.21 o
  -8   7   7        5.88       -2.76      3.65 o
  -7   7   7        6.90       10.77      3.90 o
  -6   7   7        6.38       10.05      3.20 o
  -5   7   7       28.54       32.60      4.52 o
  -4   7   7        3.45        2.48      3.48 o
  -3   7   7        4.57       -2.48      3.11 o
  -2   7   7       51.53       53.92      5.20 o
  -1   7   7      175.65      145.21      7.06 o
   0   7   7       61.19       61.91      6.50 o
   1   7   7        3.50        9.33      5.08 o
   2   7   7        0.25        2.78      3.88 o
   3   7   7        0.01        4.36      5.31 o
   4   7   7       16.28       25.84      6.42 o
   5   7   7        8.66        6.16      4.76 o
   6   7   7       26.28       29.30      5.29 o
   7   7   7       24.33       15.17      5.58 o
 -11   8   7       15.39       12.74      4.72 o
 -10   8   7       45.82       46.66      6.23 o
  -9   8   7       65.65       86.76      6.61 o
  -8   8   7      160.67      192.00     10.75 o
  -7   8   7       50.14       47.30      5.90 o
  -6   8   7       37.62       41.68      5.55 o
  -5   8   7       32.50       33.49      5.89 o
  -4   8   7       14.79       12.25      5.06 o
  -3   8   7        0.49        1.11      4.55 o
  -2   8   7       35.15       41.46      8.19 o
  -1   8   7        5.62       12.73      5.17 o
   0   8   7        8.04       12.06      5.03 o
   1   8   7        3.01        0.24      4.85 o
   2   8   7       15.33       15.25      8.31 o
   3   8   7       24.16       20.03      6.96 o
   4   8   7       19.71       24.67      7.39 o
   5   8   7       34.53       35.24      7.94 o
  -7   9   7       15.12        8.78     10.45 o
  -6   9   7       65.97       76.45     11.29 o
  -5   9   7       33.75       46.62     10.01 o
  -4   9   7       35.56       19.22      8.23 o
  -3   9   7       12.98       11.92      5.78 o
  -2   9   7        2.39       -2.02      5.26 o
  -1   9   7       37.15       33.68      6.84 o
   0   9   7        2.86        0.44      6.84 o
   1   9   7       12.32        6.66      8.52 o
   2   9   7       53.85       58.08     11.75 o
 -18   0   8        0.12        1.93     11.97 o
 -17   0   8        5.11       35.44     14.84 o
 -16   0   8        1.90        2.67     10.61 o
 -15   0   8      100.10       99.57     16.78 o
 -14   0   8       21.64       12.07      9.88 o
 -13   0   8       39.15       30.95      5.70 o
 -12   0   8       34.80       32.03      4.09 o
 -11   0   8      571.84      577.44     15.97 o
 -10   0   8        0.64        2.88      2.09 o
  -9   0   8     1076.45     1046.22     15.67 o
  -8   0   8       29.49       21.10      2.31 o
  -7   0   8      104.32      106.39      3.99 o
  -6   0   8       67.61       69.49      8.71 o
  -5   0   8        1.31        4.95      1.63 o
  -4   0   8     2312.10     2252.52     31.00 o
  -3   0   8      187.37      219.51      7.66 o
  -2   0   8      312.06      399.50      8.84 o
  -1   0   8     1002.53      947.61     28.44 o
   0   0   8     1106.86     1277.84     19.15 o
   1   0   8      479.75      486.69     12.97 o
   2   0   8     1246.54     1302.52     20.65 o
   3   0   8     2467.77     2497.44     30.78 o
   4   0   8     2170.08     2096.30     35.41 o
   5   0   8      157.67      163.97      7.36 o
   6   0   8       14.28        7.86      3.44 o
   7   0   8      574.21      543.00     18.19 o
   8   0   8        9.20        4.02      6.14 o
   9   0   8      170.87      164.86     17.07 o
  10   0   8       20.53       17.97      6.41 o
  11   0   8       72.26       82.02      9.22 o
  12   0   8        4.37       -0.60      6.06 o
 -18   1   8        8.23        6.96      8.55 o
 -17   1   8        1.78       -6.09      6.09 o
 -16   1   8       77.37       79.10     10.86 o
 -15   1   8       24.20       22.07      6.28 o
 -14   1   8        4.59        2.13      4.88 o
 -13   1   8      422.80      424.91     13.63 o
 -12   1   8       22.91       25.94      2.20 o
 -11   1   8       44.80       43.60      2.68 o
 -10   1   8      668.51      668.87     10.07 o
  -9   1   8       29.47       31.39      1.80 o
  -8   1   8        9.07        3.46      1.45 o
  -7   1   8      144.08      160.46      3.88 o
  -6   1   8      706.83      704.82      8.54 o
  -5   1   8        4.57        1.72      1.17 o
  -4   1   8        1.80        2.88      1.08 o
  -3   1   8        0.27       -0.22      1.11 o
  -2   1   8     5247.28     5111.90     58.04 o
  -1   1   8     3803.56     3825.90     39.99 o
   0   1   8     2012.31     2131.85     22.44 o
   1   1   8     1105.06     1096.09     15.72 o
   2   1   8        6.98       -0.73      1.41 o
   3   1   8      177.93      141.66      4.59 o
   4   1   8      233.43      221.62      5.84 o
   5   1   8       49.50       57.75      4.19 o
   6   1   8      114.03      116.46      6.68 o
   7   1   8       78.66       80.51      6.20 o
   8   1   8      728.15      730.97     22.09 o
   9   1   8       14.37       19.12      4.35 o
  10   1   8       20.82       27.30      4.90 o
  11   1   8        4.31        2.35      4.07 o
  12   1   8       32.51       43.56      6.71 o
 -17   2   8       36.58       31.13      4.63 o
 -16   2   8       29.85       24.36      2.74 o
 -15   2   8       36.90       46.84      4.50 o
 -14   2   8       22.76       18.32      3.12 o
 -13   2   8       50.53       50.53      4.61 o
 -12   2   8      402.64      375.67     11.50 o
 -11   2   8      694.26      717.79     10.70 o
 -10   2   8       69.89       59.31      2.26 o
  -9   2   8       88.21       86.74      3.93 o
  -8   2   8       21.56       17.40      1.83 o
  -7   2   8      300.13      303.60      5.13 o
  -6   2   8      156.93      167.55      3.33 o
  -5   2   8      625.29      648.73      7.73 o
  -4   2   8      806.90      708.64      9.56 o
  -3   2   8     1213.60     1172.81     15.27 o
  -2   2   8      404.84      418.05      7.81 o
  -1   2   8      485.61      558.46      9.82 o
   0   2   8       23.83       30.15      2.16 o
   1   2   8       20.44       29.50      2.20 o
   2   2   8      159.16      166.41      3.75 o
   3   2   8       55.69       43.60      2.10 o
   4   2   8       39.69       41.01      2.54 o
   5   2   8      959.21      988.04     13.34 o
   6   2   8      417.72      434.32     11.43 o
   7   2   8     1763.99     1704.50     24.89 o
   8   2   8      161.42      128.52      7.05 o
   9   2   8       26.96       12.34      4.18 o
  10   2   8      322.25      326.70     11.13 o
  11   2   8        0.00       -4.26      4.26 o
 -17   3   8        0.73       -4.73      4.73 o
 -16   3   8        0.01       -0.27      3.12 o
 -15   3   8       10.92        7.97      2.88 o
 -14   3   8        1.75        1.56      2.63 o
 -13   3   8      449.23      434.01      8.41 o
 -12   3   8      120.69      108.80      4.80 o
 -11   3   8      599.61      547.51     10.49 o
 -10   3   8      533.38      547.77      7.75 o
  -9   3   8      330.14      334.95      5.55 o
  -8   3   8      109.64      103.09      4.74 o
  -7   3   8      544.86      569.53      7.55 o
  -6   3   8       21.84       23.95      2.47 o
  -5   3   8      247.85      239.52      4.40 o
  -4   3   8      133.30      134.59      3.99 o
  -3   3   8      132.07      160.70      4.75 o
  -2   3   8      197.27      210.03      6.11 o
  -1   3   8       30.43       33.91      2.26 o
   0   3   8        1.39        3.51      1.66 o
   1   3   8      803.95      739.02     16.78 o
   2   3   8      165.91      161.19      4.48 o
   3   3   8        0.02       -0.10      1.80 o
   4   3   8      137.18      125.21      6.66 o
   5   3   8       87.25       78.60      6.29 o
   6   3   8        0.47       -2.95      3.24 o
   7   3   8      119.39      106.66      6.17 o
   8   3   8      227.92      221.91     10.49 o
   9   3   8       94.22       85.25      7.52 o
  10   3   8       14.54       15.00      5.57 o
  11   3   8        0.17       -3.25      5.84 o
 -16   4   8      106.09      116.39      8.34 o
 -15   4   8      115.83      120.71      5.86 o
 -14   4   8      189.66      201.92      8.23 o
 -13   4   8      350.82      357.00      9.24 o
 -12   4   8       23.24       19.08      3.49 o
 -11   4   8       82.35       78.61      4.63 o
 -10   4   8      108.52      109.36      5.79 o
  -9   4   8       67.94       65.64      3.85 o
  -8   4   8       29.08       28.68      2.38 o
  -7   4   8       40.19       39.15      2.52 o
  -6   4   8      446.29      473.27      8.55 o
  -5   4   8      915.13      930.98     13.31 o
  -4   4   8      287.61      314.48      7.82 o
  -3   4   8       21.43       35.42      3.30 o
  -2   4   8       60.37       57.79      4.29 o
  -1   4   8       14.56       18.89      2.33 o
   0   4   8        8.18        4.70      2.21 o
   1   4   8      408.61      425.63      8.56 o
   2   4   8      470.58      472.11     10.10 o
   3   4   8      174.63      156.87      6.67 o
   4   4   8      465.35      480.77     11.70 o
   5   4   8      105.60       92.31      5.90 o
   6   4   8      225.70      212.16      7.48 o
   7   4   8        3.37        7.32      4.86 o
   8   4   8        2.85       -6.26      6.26 o
   9   4   8       90.67       78.22      7.98 o
  10   4   8        4.04        0.79      6.94 o
 -15   5   8        3.83        6.37      3.65 o
 -14   5   8        1.66       -2.60      3.24 o
 -13   5   8       13.36        4.06      3.38 o
 -12   5   8        7.38       12.42      3.55 o
 -11   5   8      141.98      141.85      6.22 o
 -10   5   8       17.54       17.67      4.33 o
  -9   5   8       19.24       14.65      4.15 o
  -8   5   8      102.07      108.40      4.92 o
  -7   5   8      605.25      566.46     11.21 o
  -6   5   8      224.44      215.83      6.75 o
  -5   5   8      132.39      126.37      5.23 o
  -4   5   8      266.85      287.03      8.12 o
  -3   5   8       64.46       51.40      4.17 o
  -2   5   8      333.20      328.69      8.04 o
  -1   5   8      334.75      328.64      8.03 o
   0   5   8        3.70        3.15      2.70 o
   1   5   8        9.02        9.74      2.96 o
   2   5   8       50.45       47.18      5.13 o
   3   5   8        1.73       -1.53      4.20 o
   4   5   8      196.72      186.00      7.96 o
   5   5   8      917.81      916.53     17.01 o
   6   5   8       21.95       30.64      4.41 o
   7   5   8        0.71        0.20      4.21 o
   8   5   8       70.68       71.24      6.76 o
   9   5   8       47.39       62.85      8.00 o
 -14   6   8       30.06       27.07      7.63 o
 -13   6   8      117.75      106.46      6.42 o
 -12   6   8       46.66       55.08      5.05 o
 -11   6   8        0.15        0.22      3.31 o
 -10   6   8        7.96        1.55      3.21 o
  -9   6   8       77.31       74.13      5.19 o
  -8   6   8      115.75      112.62      6.24 o
  -7   6   8        2.48        2.32      2.66 o
  -6   6   8      156.20      152.02      5.68 o
  -5   6   8        8.62       13.17      4.09 o
  -4   6   8      438.66      404.07     10.39 o
  -3   6   8      491.95      462.46     11.28 o
  -2   6   8      946.53      960.12     15.77 o
  -1   6   8     1995.72     1968.59     26.31 o
   0   6   8      738.57      714.44     17.77 o
   1   6   8      600.62      544.85     14.32 o
   2   6   8       38.94       30.40      4.39 o
   3   6   8      322.93      285.51      9.22 o
   4   6   8        0.04       -4.49      4.49 o
   5   6   8      299.46      279.61     11.48 o
   6   6   8       61.44       65.02      6.79 o
   7   6   8       21.04       13.03      5.20 o
   8   6   8      102.22      109.72      8.29 o
 -13   7   8       37.16       53.53      5.88 o
 -12   7   8        2.14       -0.81      3.80 o
 -11   7   8        0.73       -2.37      3.55 o
 -10   7   8       11.08       14.62      4.15 o
  -9   7   8       61.18       59.80      5.39 o
  -8   7   8        6.82        5.77      3.88 o
  -7   7   8       73.72       78.33      5.95 o
  -6   7   8      145.06      152.25      6.59 o
  -5   7   8       21.20       19.28      4.34 o
  -4   7   8      205.63      192.86     10.50 o
  -3   7   8      133.91      127.37      6.16 o
  -2   7   8        5.11       -1.57      4.01 o
  -1   7   8      310.54      292.32     10.93 o
   0   7   8       56.26       64.48      5.57 o
   1   7   8        1.18        2.23      3.69 o
   2   7   8       92.08       99.57      6.63 o
   3   7   8        8.77       11.29      5.96 o
   4   7   8        0.13       -2.64      5.28 o
   5   7   8      137.53      129.06     17.00 o
   6   7   8      112.66      117.06     12.36 o
   7   7   8        7.82        3.74      5.91 o
 -11   8   8       25.21       30.49      6.27 o
 -10   8   8        2.51        1.67      4.72 o
  -9   8   8       57.73       43.33      7.61 o
  -8   8   8       19.83        9.69      5.83 o
  -7   8   8        0.94       -4.98      6.15 o
  -6   8   8      151.55      156.03     10.31 o
  -5   8   8       10.05        6.26      4.86 o
  -4   8   8      147.97      134.01      9.14 o
  -3   8   8        7.23       11.73      5.22 o
  -2   8   8        6.17       -2.30      4.32 o
  -1   8   8       63.16       79.18      7.44 o
   0   8   8        2.29        0.78      4.98 o
   1   8   8      105.12      115.91     10.02 o
   2   8   8        3.29       17.89      8.36 o
   3   8   8      152.77      160.87     21.06 o
   4   8   8        2.87       -1.27      8.36 o
  -7   9   8       73.80       47.37     10.14 o
  -6   9   8       87.82       99.32     11.89 o
  -5   9   8      100.70      156.91     20.07 o
  -4   9   8       68.89      121.11     19.44 o
  -3   9   8       15.30       13.44      6.05 o
  -2   9   8       62.83       73.43      8.18 o
  -1   9   8        8.72        7.90      6.06 o
   0   9   8       15.91       21.68      9.65 o
   1   9   8       18.94        4.72     11.16 o
 -18   1   9        9.73       15.42     12.65 o
 -17   1   9        0.83        2.73      3.06 o
 -16   1   9       63.98       60.75      4.56 o
 -15   1   9       73.47       70.60      4.74 o
 -14   1   9        9.41        6.91      2.87 o
 -13   1   9        0.00       -3.53      5.50 o
 -12   1   9      201.69      191.95      7.23 o
 -11   1   9       99.00      105.17      3.95 o
 -10   1   9      535.73      569.42      7.41 o
  -9   1   9        4.21        4.10      1.44 o
  -8   1   9      350.95      377.05      5.80 o
  -7   1   9      316.43      311.27      5.50 o
  -6   1   9       56.09       54.79      2.17 o
  -5   1   9     2071.77     2123.03     19.81 o
  -4   1   9      344.68      358.49      5.07 o
  -3   1   9      859.90      887.77     11.86 o
  -2   1   9     3650.04     3947.61     42.04 o
  -1   1   9      704.82      701.71     14.13 o
   0   1   9      950.40      841.59     10.85 o
   1   1   9      597.30      652.25     10.01 o
   2   1   9        0.40       -0.68      1.42 o
   3   1   9       61.23       59.49      3.32 o
   4   1   9       80.88       84.79      4.32 o
   5   1   9       20.81       20.76      3.74 o
   6   1   9     1673.72     1636.83     28.38 o
   7   1   9       18.14       24.08      4.34 o
   8   1   9      128.87      116.81      6.89 o
   9   1   9        0.60        2.18      3.88 o
  10   1   9        0.14       -3.71      3.71 o
  11   1   9       65.71       65.97      6.59 o
 -17   2   9        0.48       -0.80      4.64 o
 -16   2   9       15.75       17.27      3.20 o
 -15   2   9       10.30        5.93      2.78 o
 -14   2   9      101.49       90.35      6.25 o
 -13   2   9       83.21       82.59      8.81 o
 -12   2   9       36.51       31.61      4.30 o
 -11   2   9       40.85       48.26      3.03 o
 -10   2   9      624.84      621.42      8.15 o
  -9   2   9       35.46       36.48      2.24 o
  -8   2   9      720.68      726.39     10.77 o
  -7   2   9        4.03        2.50      1.44 o
  -6   2   9     2054.11     2061.83     18.48 o
  -5   2   9      347.31      372.66      6.54 o
  -4   2   9     1533.27     1618.32     24.24 o
  -3   2   9       94.41      115.12      4.33 o
  -2   2   9     1432.15     1531.57     20.54 o
  -1   2   9       26.62       18.39      2.10 o
   0   2   9        4.67        0.59      1.77 o
   1   2   9      134.82      135.12      4.70 o
   2   2   9        0.16        0.99      1.68 o
   3   2   9      505.91      525.54     10.38 o
   4   2   9     1678.05     1710.94     23.57 o
   5   2   9       53.30       46.46      3.72 o
   6   2   9        4.96        5.42      3.57 o
   7   2   9      370.61      371.95     11.63 o
   8   2   9       58.54       65.15      5.78 o
   9   2   9       17.48       20.39      4.73 o
  10   2   9       39.30       34.28      5.63 o
  11   2   9       19.42       31.09      5.82 o
 -17   3   9       55.70       52.98      5.00 o
 -16   3   9       20.75       13.93      3.85 o
 -15   3   9      128.83      106.62      8.62 o
 -14   3   9       57.46       49.59      5.96 o
 -13   3   9        4.48        1.12      2.63 o
 -12   3   9       83.62       79.70      4.38 o
 -11   3   9      369.54      358.21      8.37 o
 -10   3   9        0.60       -0.96      1.85 o
  -9   3   9      157.49      152.82      4.63 o
  -8   3   9      604.12      595.68      7.97 o
  -7   3   9      139.63      162.85      4.01 o
  -6   3   9      639.38      632.69      7.77 o
  -5   3   9     1567.41     1544.77     17.57 o
  -4   3   9      233.13      210.76      5.53 o
  -3   3   9       15.84       21.22      2.80 o
  -2   3   9      772.66      773.41     13.10 o
  -1   3   9      939.74      886.73     13.21 o
   0   3   9      568.52      588.49     10.15 o
   1   3   9        3.89        4.07      1.83 o
   2   3   9      386.70      399.60      9.43 o
   3   3   9     1154.10     1124.91     22.02 o
   4   3   9       29.89       34.71      4.10 o
   5   3   9       17.61        8.24      3.25 o
   6   3   9      452.46      438.13     14.09 o
   7   3   9       54.54       53.74      6.38 o
   8   3   9        9.67       10.29      5.86 o
   9   3   9       47.56       65.33      8.30 o
  10   3   9       32.22       56.74      7.54 o
 -16   4   9       14.71       15.37      3.74 o
 -15   4   9       14.72       16.21      3.68 o
 -14   4   9       63.20       68.34      4.88 o
 -13   4   9      295.53      300.13      9.42 o
 -12   4   9        0.10       -2.26      3.15 o
 -11   4   9       36.02       34.45      4.27 o
 -10   4   9      132.48      129.12      6.23 o
  -9   4   9      206.27      212.93      6.09 o
  -8   4   9      270.73      296.20      5.79 o
  -7   4   9       66.06       72.49      3.43 o
  -6   4   9        7.88        7.95      2.88 o
  -5   4   9      253.54      259.17      5.66 o
  -4   4   9      737.60      693.46     10.79 o
  -3   4   9      688.94      628.63     11.96 o
  -2   4   9       82.69       79.93      3.42 o
  -1   4   9      144.43      146.16      4.51 o
   0   4   9       26.45       20.64      2.54 o
   1   4   9     1677.03     1548.96     29.42 o
   2   4   9       17.60       18.90      6.04 o
   3   4   9       45.91       49.26      5.02 o
   4   4   9       11.14       14.00      4.32 o
   5   4   9        7.21        6.41      4.47 o
   6   4   9        0.05        2.93      4.40 o
   7   4   9       31.46       40.40      8.96 o
   8   4   9       11.04       10.92      5.35 o
   9   4   9       17.43       22.40      9.60 o
  10   4   9       88.36       88.54      8.91 o
 -15   5   9       16.60       11.38      4.01 o
 -14   5   9        1.57        0.95      3.45 o
 -13   5   9       17.02       13.76      3.85 o
 -12   5   9       46.01       52.32      4.58 o
 -11   5   9        1.86        0.41      2.92 o
 -10   5   9        7.39        7.90      3.54 o
  -9   5   9      196.92      206.73      8.01 o
  -8   5   9      375.59      373.21      8.49 o
  -7   5   9      337.59      333.78      8.52 o
  -6   5   9        0.36        1.27      2.68 o
  -5   5   9      217.86      207.87      6.06 o
  -4   5   9       54.11       46.78      4.20 o
  -3   5   9     1397.43     1305.77     20.56 o
  -2   5   9      392.55      389.20      9.91 o
  -1   5   9      869.98      868.81     15.75 o
   0   5   9      149.78      142.19      7.40 o
   1   5   9      150.98      153.96     13.75 o
   2   5   9     1141.96     1114.98     24.76 o
   3   5   9       11.73        5.91      3.55 o
   4   5   9      246.01      206.57      8.35 o
   5   5   9        7.26        2.51      4.07 o
   6   5   9       91.16      109.69      8.62 o
   7   5   9      125.35      146.66      9.96 o
   8   5   9        1.83       -3.59      4.91 o
   9   5   9       33.49       53.13     13.69 o
 -14   6   9        9.80       15.08      4.36 o
 -13   6   9       48.35       54.13      5.36 o
 -12   6   9        2.70        0.00      3.52 o
 -11   6   9        0.33        0.31      3.26 o
 -10   6   9      101.84      110.28      6.04 o
  -9   6   9       30.13       35.54      4.22 o
  -8   6   9       14.90       10.55      3.53 o
  -7   6   9      133.70      141.20      6.10 o
  -6   6   9        4.38        3.71      2.96 o
  -5   6   9      179.35      150.98      5.72 o
  -4   6   9        6.20        7.04      3.45 o
  -3   6   9       11.50        5.68      3.39 o
  -2   6   9      411.15      423.00     11.63 o
  -1   6   9        7.54        1.38      4.10 o
   0   6   9       65.71       56.99      5.79 o
   1   6   9       18.91       18.51      5.87 o
   2   6   9       61.86       66.21      6.20 o
   3   6   9       69.16       56.62      7.59 o
   4   6   9       24.26       29.08      5.07 o
   5   6   9      101.04       98.02      7.47 o
   6   6   9       16.09       13.22      5.33 o
   7   6   9       49.25       41.38      6.38 o
 -13   7   9       74.88       84.03      7.46 o
 -12   7   9        5.66       11.38      4.29 o
 -11   7   9      126.23      151.84      8.51 o
 -10   7   9       66.81       81.50      5.94 o
  -9   7   9       53.69       51.44      5.19 o
  -8   7   9        8.28        4.42      4.52 o
  -7   7   9        3.34        2.31      3.54 o
  -6   7   9        4.67        3.86      3.83 o
  -5   7   9       10.13       14.80      3.85 o
  -4   7   9        1.56        3.82      3.31 o
  -3   7   9      170.86      173.66      8.85 o
  -2   7   9       66.87       58.76      6.39 o
  -1   7   9        4.17       -0.56      4.55 o
   0   7   9       23.69       18.62      5.07 o
   1   7   9      102.13      104.50      6.67 o
   2   7   9        1.61        0.05      5.29 o
   3   7   9        2.38        0.49      5.45 o
   4   7   9        9.21        7.61      6.21 o
   5   7   9        0.85       -4.55      4.55 o
   6   7   9        1.12       -2.39      5.04 o
 -10   8   9       13.57       21.75      5.75 o
  -9   8   9        2.61       -1.52      4.73 o
  -8   8   9        0.48        2.69      5.38 o
  -7   8   9       48.00       60.27      7.76 o
  -6   8   9        2.64       -2.30      4.49 o
  -5   8   9       82.37       74.91      9.87 o
  -4   8   9       13.97        8.25      4.98 o
  -3   8   9        9.24        2.38      4.81 o
  -2   8   9        3.34        0.57      4.70 o
  -1   8   9       54.31       49.89      6.64 o
   0   8   9        0.02       -4.78      4.78 o
   1   8   9       12.62       15.97      8.57 o
   2   8   9       62.70       75.53     11.42 o
   3   8   9       25.62       17.23      8.78 o
   4   8   9        3.44       -1.21      7.92 o
  -7   9   9        0.05       12.43      8.65 o
  -6   9   9        3.19        4.09      7.80 o
  -5   9   9       58.46       49.02     15.11 o
  -4   9   9       18.49       16.25      8.81 o
  -3   9   9        8.80        9.27      8.06 o
  -2   9   9        3.21        0.33      5.73 o
  -1   9   9        0.46       -5.52      5.75 o
   0   9   9        5.49       -0.91      8.52 o
 -18   0  10       65.54       66.72      5.98 o
 -17   0  10      133.46      128.80     13.83 o
 -16   0  10      132.18      135.27     13.33 o
 -15   0  10       19.03       24.06      4.39 o
 -14   0  10       88.16       77.20      5.99 o
 -13   0  10       23.02       21.53      8.36 o
 -12   0  10       13.91       14.72      3.02 o
 -11   0  10       27.58       26.83      3.40 o
 -10   0  10      199.09      193.74      5.76 o
  -9   0  10      117.54      137.11      5.12 o
  -8   0  10        0.97        3.98      2.75 o
  -7   0  10        3.81       -0.54      2.08 o
  -6   0  10     5710.07     5706.11    113.67 o
  -5   0  10     4412.13     4267.86     58.59 o
  -4   0  10      829.18      728.33     17.73 o
  -3   0  10     3197.58     3279.36     51.01 o
  -2   0  10       86.47      111.55      9.60 o
  -1   0  10        2.63       28.58      4.50 o
   0   0  10      421.28      456.44      9.74 o
   1   0  10        0.09        2.30      2.03 o
   2   0  10       28.54       29.38      3.19 o
   3   0  10       42.17       38.98      2.89 o
   4   0  10      240.08      244.24     11.35 o
   5   0  10       38.37       44.26      7.94 o
   6   0  10      171.06      162.97     10.26 o
   7   0  10      592.64      570.27     42.08 o
   8   0  10        6.34        6.04      5.38 o
   9   0  10      361.52      361.23     16.84 o
  10   0  10       46.26       49.98      8.47 o
 -18   1  10        0.76        4.91      4.01 o
 -17   1  10        1.49       -1.66      3.76 o
 -16   1  10        1.07        1.51      3.35 o
 -15   1  10        0.05       -2.85      2.85 o
 -14   1  10       79.80       76.64      5.19 o
 -13   1  10       19.71       16.69      4.02 o
 -12   1  10      216.35      208.22      5.94 o
 -11   1  10      319.95      336.77      6.84 o
 -10   1  10      622.80      616.20      8.15 o
  -9   1  10      234.73      231.72      4.67 o
  -8   1  10       31.33       36.85      2.38 o
  -7   1  10     1418.65     1448.07     18.52 o
  -6   1  10      149.45      143.43      3.55 o
  -5   1  10       22.53       26.97      1.76 o
  -4   1  10       59.46       68.61      3.10 o
  -3   1  10      305.96      296.31      7.23 o
  -2   1  10       47.24       63.07      2.57 o
  -1   1  10      580.82      499.63      8.87 o
   0   1  10     2078.29     2022.86     22.18 o
   1   1  10     2364.44     2412.15     28.09 o
   2   1  10        0.34        3.86      2.18 o
   3   1  10      919.63      902.03     15.42 o
   4   1  10      108.77      103.13      5.60 o
   5   1  10        3.17       -1.60      3.10 o
   6   1  10      242.24      250.91      9.03 o
   7   1  10       48.47       35.23      4.90 o
   8   1  10        7.75        6.78      4.72 o
   9   1  10       24.12       20.22      4.91 o
  10   1  10        1.22        2.90      4.69 o
 -18   2  10        5.00        0.40      6.32 o
 -17   2  10       14.07       12.09      3.34 o
 -16   2  10        0.68       -1.98      4.80 o
 -15   2  10       76.70       79.72      6.12 o
 -14   2  10       74.16       80.06     11.98 o
 -13   2  10        9.61       14.33      6.62 o
 -12   2  10       29.56       23.31      4.31 o
 -11   2  10      901.31      848.48     18.53 o
 -10   2  10       41.28       47.62      2.75 o
  -9   2  10      193.43      202.12      4.86 o
  -8   2  10      241.52      237.18      5.15 o
  -7   2  10       12.66        2.52      1.80 o
  -6   2  10      385.88      383.22      7.01 o
  -5   2  10     2065.30     2067.74     27.04 o
  -4   2  10       45.91       49.61      3.24 o
  -3   2  10        0.33        0.87      2.31 o
  -2   2  10      377.95      337.67      8.28 o
  -1   2  10      701.25      674.92     10.98 o
   0   2  10       16.11       24.11      2.49 o
   1   2  10       26.67       25.49      2.86 o
   2   2  10      425.19      405.52      7.58 o
   3   2  10       79.26       72.80      4.90 o
   4   2  10       46.34       47.50      4.59 o
   5   2  10      595.80      568.51     15.84 o
   6   2  10       18.51       17.24      4.14 o
   7   2  10       21.18       26.93      4.68 o
   8   2  10       57.64       55.35      5.64 o
   9   2  10       80.31       73.75      6.65 o
  10   2  10        0.10       -2.87      4.60 o
 -17   3  10      133.94      134.50     16.23 o
 -16   3  10       36.47       31.59      4.33 o
 -15   3  10      156.98      133.39      6.57 o
 -14   3  10       29.19       21.26      3.99 o
 -13   3  10      256.71      234.61      8.23 o
 -12   3  10       11.55        9.37      2.89 o
 -11   3  10        9.26       12.60      2.86 o
 -10   3  10        7.82        8.14      2.19 o
  -9   3  10       39.79       38.61      2.44 o
  -8   3  10      598.35      583.50      7.62 o
  -7   3  10        0.64        1.52      1.53 o
  -6   3  10        0.20        1.78      1.55 o
  -5   3  10      226.10      243.76      6.16 o
  -4   3  10      604.14      602.36     11.30 o
  -3   3  10      111.29      138.26      5.93 o
  -2   3  10      335.03      330.93      8.94 o
  -1   3  10       10.73       12.13      2.99 o
   0   3  10      442.54      464.07     10.34 o
   1   3  10      536.81      529.30     12.53 o
   2   3  10        0.11        0.76      2.21 o
   3   3  10      916.47      860.34     16.05 o
   4   3  10       76.50       57.84      6.23 o
   5   3  10      251.29      228.87     10.60 o
   6   3  10      114.57      121.38      8.21 o
   7   3  10       51.89       57.93      6.85 o
   8   3  10        0.44        9.98      5.04 o
   9   3  10       26.42       29.57      6.44 o
 -16   4  10      112.85      104.53      6.70 o
 -15   4  10      356.44      350.54      9.55 o
 -14   4  10       87.52       82.22      5.18 o
 -13   4  10        6.21        1.72      3.40 o
 -12   4  10        0.28        2.57      3.44 o
 -11   4  10        0.21       -2.91      2.91 o
 -10   4  10        0.65       -1.98      2.86 o
  -9   4  10      275.45      262.74      6.79 o
  -8   4  10       47.58       47.98      3.43 o
  -7   4  10      108.47      110.33      4.16 o
  -6   4  10      142.78      141.96      4.71 o
  -5   4  10      103.12      110.66      3.99 o
  -4   4  10      420.21      441.67      9.92 o
  -3   4  10       25.17       24.61      3.30 o
  -2   4  10       32.44       27.01      4.43 o
  -1   4  10      130.68      113.50      4.03 o
   0   4  10      161.20      153.10      8.10 o
   1   4  10      964.37      879.53     48.37 o
   2   4  10       71.84       59.42      6.03 o
   3   4  10       78.86       77.32      7.20 o
   4   4  10       71.29       78.07      7.04 o
   5   4  10       51.85       47.52      7.09 o
   6   4  10       29.94       32.02      5.99 o
   7   4  10        3.37        6.88      5.28 o
   8   4  10       77.89       92.67      9.45 o
   9   4  10        1.72        0.50      5.49 o
 -16   5  10        9.82       11.48      4.13 o
 -15   5  10        5.32        3.51      3.68 o
 -14   5  10        0.66       -1.18      3.42 o
 -13   5  10        0.82       -0.28      3.15 o
 -12   5  10       71.57       70.55      5.14 o
 -11   5  10        0.14       -0.78      3.30 o
 -10   5  10       37.73       36.99      4.49 o
  -9   5  10       33.42       27.64      4.13 o
  -8   5  10       84.75       84.77      5.01 o
  -7   5  10      620.93      589.00     10.74 o
  -6   5  10      686.76      723.10     12.08 o
  -5   5  10      104.91       95.50      4.31 o
  -4   5  10      577.84      564.61     10.17 o
  -3   5  10     1237.55     1187.47     19.58 o
  -2   5  10       12.16        9.24      3.34 o
  -1   5  10      187.38      180.49      7.09 o
   0   5  10      126.40      119.32      7.90 o
   1   5  10       97.56       98.83      9.44 o
   2   5  10       38.20       36.60      7.61 o
   3   5  10       83.57       78.07      6.48 o
   4   5  10       72.37       84.75     11.69 o
   5   5  10       52.31       61.23      7.34 o
   6   5  10       86.85       63.71      7.70 o
   7   5  10        0.01        0.95      5.39 o
   8   5  10        6.18        7.14      5.93 o
 -14   6  10       22.83       14.58      4.41 o
 -13   6  10       13.99       14.55      4.37 o
 -12   6  10       73.90       75.20      5.56 o
 -11   6  10       64.64       52.54      4.91 o
 -10   6  10        0.00        1.66      3.15 o
  -9   6  10        1.05       -2.50      3.34 o
  -8   6  10        9.82       11.57      4.08 o
  -7   6  10        1.97        2.60      2.84 o
  -6   6  10       66.40       65.04      4.18 o
  -5   6  10     1173.13     1089.27     19.18 o
  -4   6  10        2.74        3.38      3.42 o
  -3   6  10        1.99       -1.64      3.51 o
  -2   6  10      501.02      482.82     14.81 o
  -1   6  10       14.86        8.44      5.16 o
   0   6  10        2.15        6.85      5.14 o
   1   6  10      168.42      159.51      9.70 o
   2   6  10      388.21      385.90     18.25 o
   3   6  10      126.35      133.38     19.81 o
   4   6  10       25.85       46.02     10.98 o
   5   6  10        0.90       -4.09      4.83 o
   6   6  10      400.02      460.98     17.16 o
   7   6  10       18.79       11.57      6.42 o
 -13   7  10        4.19        5.48      4.95 o
 -12   7  10       13.16       10.29      5.02 o
 -11   7  10       37.04       34.57      5.77 o
 -10   7  10       19.08       15.27      5.03 o
  -9   7  10        0.00       -3.76      3.76 o
  -8   7  10       76.07       95.04      8.02 o
  -7   7  10      188.60      200.36      9.41 o
  -6   7  10      293.27      308.56      9.52 o
  -5   7  10      153.49      158.58      7.71 o
  -4   7  10       93.64      104.28      9.24 o
  -3   7  10      609.38      612.43     19.04 o
  -2   7  10      240.29      234.81     10.08 o
  -1   7  10      246.75      234.48     11.88 o
   0   7  10        6.77        7.21      4.66 o
   1   7  10       13.35       14.90      5.14 o
   2   7  10        0.13       -0.55      7.45 o
   3   7  10       38.71       73.71     26.19 o
   4   7  10        6.19        6.86      7.50 o
   5   7  10        2.01       -1.85      5.87 o
 -10   8  10       63.64       55.36     12.28 o
  -9   8  10      241.16      265.39     11.65 o
  -8   8  10        0.05       -1.56      5.22 o
  -7   8  10        3.40       -1.62      4.40 o
  -6   8  10        2.12        9.36      6.89 o
  -5   8  10       56.62       54.75     17.09 o
  -4   8  10        0.00       -2.69      4.90 o
  -3   8  10        0.03       -3.39      4.67 o
  -2   8  10       14.93       17.70      5.83 o
  -1   8  10        7.97        6.47      5.13 o
   0   8  10       82.21      111.30     10.47 o
   1   8  10       29.85       26.27      9.25 o
   2   8  10      145.37      158.87     26.79 o
   3   8  10       20.74       41.18     10.68 o
  -6   9  10       32.78       34.25      9.55 o
  -5   9  10        3.29       12.22      8.25 o
  -4   9  10        9.45        8.48     16.36 o
  -3   9  10       92.98      109.39     12.06 o
  -2   9  10        1.22        1.36      6.10 o
 -18   1  11        0.53        3.18      3.35 o
 -17   1  11       22.24       18.18      4.07 o
 -16   1  11       13.87       15.88      3.37 o
 -15   1  11        4.04        3.84      2.96 o
 -14   1  11        0.25       -2.60      2.60 o
 -13   1  11       87.81       83.34      4.85 o
 -12   1  11       44.49       43.19      7.17 o
 -11   1  11        1.25       -0.12      1.70 o
 -10   1  11      483.82      457.48      9.52 o
  -9   1  11        0.00       -0.34      1.27 o
  -8   1  11      349.98      349.30      6.10 o
  -7   1  11        1.37        1.34      1.66 o
  -6   1  11       57.15       70.23      2.58 o
  -5   1  11      142.56      120.09      4.21 o
  -4   1  11     1279.70     1362.48     16.88 o
  -3   1  11      351.41      332.63      5.41 o
  -2   1  11       59.57       64.37      2.77 o
  -1   1  11        1.38       -0.41      1.88 o
   0   1  11       61.07       65.81      3.56 o
   1   1  11      401.71      408.84      9.90 o
   2   1  11      282.13      273.29      6.90 o
   3   1  11      571.89      544.27     12.39 o
   4   1  11       31.05       30.09      4.28 o
   5   1  11      129.08      139.48      9.95 o
   6   1  11       19.89       25.31      4.50 o
   7   1  11       46.99       39.01      5.17 o
   8   1  11        2.34       -2.48      3.67 o
   9   1  11        3.12        1.51      4.09 o
  10   1  11       18.17       20.02      5.58 o
 -18   2  11        5.00        3.79      4.50 o
 -17   2  11        6.08        2.68      6.02 o
 -16   2  11        1.11       -2.38      4.85 o
 -15   2  11      142.57      143.10      8.25 o
 -14   2  11        4.58        2.46      3.77 o
 -13   2  11        4.03        9.17      4.44 o
 -12   2  11        0.25       -2.68      6.07 o
 -11   2  11       80.39       94.84      6.62 o
 -10   2  11       26.58       29.60      2.36 o
  -9   2  11      449.05      457.88     12.96 o
  -8   2  11      148.06      153.01      4.60 o
  -7   2  11       32.55       32.28      2.47 o
  -6   2  11      983.24      982.39     15.34 o
  -5   2  11        9.81        6.51      2.37 o
  -4   2  11     1551.24     1561.77     21.87 o
  -3   2  11      162.82      166.00      6.43 o
  -2   2  11      189.88      201.46      5.40 o
  -1   2  11      156.10      147.09      6.16 o
   0   2  11      687.52      675.17     12.02 o
   1   2  11       41.75       44.03      3.42 o
   2   2  11      266.86      260.53      8.34 o
   3   2  11       96.26       88.45      5.37 o
   4   2  11     2137.65     2097.49     32.77 o
   5   2  11        0.30        1.60      3.34 o
   6   2  11        4.36        8.76      4.00 o
   7   2  11        4.97       13.99      4.26 o
   8   2  11      165.49      173.55      9.89 o
   9   2  11        5.52        3.19      4.64 o
 -17   3  11       11.69       13.91      4.07 o
 -16   3  11      127.07      142.68      9.25 o
 -15   3  11       13.26        9.02      5.92 o
 -14   3  11      194.58      180.21      9.10 o
 -13   3  11       27.16       35.22      5.23 o
 -12   3  11       40.37       42.21      4.31 o
 -11   3  11      131.66      123.85      5.98 o
 -10   3  11      342.55      330.25      8.16 o
  -9   3  11      440.71      463.48      8.10 o
  -8   3  11        6.84        5.91      1.79 o
  -7   3  11        0.27       -0.09      1.68 o
  -6   3  11      961.58      887.48     12.51 o
  -5   3  11      337.19      326.40      8.04 o
  -4   3  11        0.12        1.52      2.50 o
  -3   3  11      512.26      465.63     19.36 o
  -2   3  11       20.68       17.78      3.37 o
  -1   3  11      166.68      168.66      6.87 o
   0   3  11      191.68      195.04      7.56 o
   1   3  11        2.80       -0.15      2.59 o
   2   3  11      154.02      158.43     10.66 o
   3   3  11      180.91      161.43      8.72 o
   4   3  11       27.21       29.44      5.56 o
   5   3  11      281.82      248.53     11.28 o
   6   3  11       19.81        7.58      4.77 o
   7   3  11        4.05       -1.77      4.58 o
   8   3  11       78.96       73.79      8.00 o
   9   3  11       18.66       29.14      6.79 o
 -16   4  11        8.62        2.46      5.64 o
 -15   4  11       25.76       20.69      3.85 o
 -14   4  11       40.20       40.00      6.10 o
 -13   4  11       16.28       12.86      3.97 o
 -12   4  11      183.14      209.80      8.24 o
 -11   4  11      640.13      645.47     15.07 o
 -10   4  11       18.97       22.60      3.80 o
  -9   4  11       99.73      101.01      4.20 o
  -8   4  11      204.93      193.69      5.48 o
  -7   4  11     1122.57     1098.75     14.65 o
  -6   4  11       87.89       90.20      3.77 o
  -5   4  11      580.07      570.66     11.73 o
  -4   4  11      395.75      397.77      9.56 o
  -3   4  11        6.58        7.73      2.95 o
  -2   4  11      311.92      297.65      9.34 o
  -1   4  11      110.73       85.04      5.65 o
   0   4  11        0.19        0.96      3.28 o
   1   4  11      304.08      336.20     28.15 o
   2   4  11       68.42       58.32      7.89 o
   3   4  11      356.24      383.60     33.63 o
   4   4  11       36.76       38.28      6.02 o
   5   4  11       94.90       90.78      8.13 o
   6   4  11        2.52        4.95      5.16 o
   7   4  11       91.75      100.68      8.82 o
   8   4  11       74.82       68.33      8.15 o
 -16   5  11       40.81       44.74      5.76 o
 -15   5  11       11.38       11.10      3.79 o
 -14   5  11        0.36        0.89      3.34 o
 -13   5  11       12.19       19.72      3.88 o
 -12   5  11       15.64       13.97      4.51 o
 -11   5  11       44.30       40.69      4.87 o
 -10   5  11      135.93      123.38      6.67 o
  -9   5  11       17.63       18.45      3.95 o
  -8   5  11      304.32      298.06      7.18 o
  -7   5  11       30.71       35.23      3.27 o
  -6   5  11        3.26        1.19      2.27 o
  -5   5  11      125.45      112.29      7.66 o
  -4   5  11      839.43      850.65     24.53 o
  -3   5  11      112.81      112.76      7.39 o
  -2   5  11      438.17      424.26     10.72 o
  -1   5  11      397.23      379.48     13.47 o
   0   5  11      194.89      162.75     11.33 o
   1   5  11      358.70      359.18     16.49 o
   2   5  11     1042.13      946.68     33.84 o
   3   5  11        5.18        1.37     14.48 o
   4   5  11       20.04       21.39      5.87 o
   5   5  11      175.66      189.06     10.98 o
   6   5  11        4.58        1.58      5.34 o
   7   5  11      146.61      158.34     14.92 o
 -14   6  11        8.05        5.92      4.57 o
 -13   6  11        1.04        1.34      3.95 o
 -12   6  11        4.28        9.49      4.35 o
 -11   6  11        0.75        2.80      4.13 o
 -10   6  11       24.86       25.91      5.99 o
  -9   6  11       36.60       24.24      5.92 o
  -8   6  11       12.03        8.81      4.60 o
  -7   6  11      120.68      134.81      6.70 o
  -6   6  11      103.16       89.54      8.20 o
  -5   6  11      211.37      208.26      8.10 o
  -4   6  11        0.05        0.66      3.40 o
  -3   6  11       98.92       91.72      8.52 o
  -2   6  11        5.87       12.62      5.38 o
  -1   6  11       60.96       70.89     10.12 o
   0   6  11        3.79        5.31      4.90 o
   1   6  11        8.86       -0.43      6.48 o
   2   6  11        0.17       -6.17      6.17 o
   3   6  11      108.56      136.07     18.35 o
   4   6  11        8.59        2.08      6.99 o
   5   6  11        2.05        3.83      5.50 o
   6   6  11       36.24       45.32      9.57 o
 -13   7  11        4.13        1.76      4.67 o
 -12   7  11        0.72       -0.89      4.54 o
 -11   7  11        8.09       11.01      4.92 o
 -10   7  11        0.95       -4.12      4.12 o
  -9   7  11       69.73       70.65      6.93 o
  -8   7  11       12.67       22.87      5.07 o
  -7   7  11       72.56       68.75      7.89 o
  -6   7  11      143.93      157.21      7.79 o
  -5   7  11      248.42      269.43      9.83 o
  -4   7  11       55.66       69.37      9.52 o
  -3   7  11       71.58       86.08     14.64 o
  -2   7  11        3.77       -2.81      5.39 o
  -1   7  11       28.95       20.15      6.35 o
   0   7  11        2.27        4.38      5.99 o
   1   7  11       20.84       34.92      8.87 o
   2   7  11        0.05       -6.41      6.41 o
   3   7  11        7.78       -4.52      7.10 o
   4   7  11        0.98       -0.55      8.52 o
 -10   8  11        1.48        4.84      5.25 o
  -9   8  11       40.78       37.52      6.07 o
  -8   8  11       44.21       47.92      6.62 o
  -7   8  11       35.96       27.20     13.38 o
  -6   8  11       10.02       10.70      6.98 o
  -5   8  11       45.02       34.23      8.66 o
  -4   8  11        0.71       -1.94      4.79 o
  -3   8  11        2.05       -0.08      4.78 o
  -2   8  11        0.86       -2.36      7.06 o
  -1   8  11       22.08       18.59      5.94 o
   0   8  11       15.21       26.73      9.92 o
   1   8  11        0.02        1.01      7.79 o
   2   8  11       38.22       56.96     11.65 o
 -18   0  12        4.66        6.12      4.69 o
 -17   0  12        5.84       12.35      4.86 o
 -16   0  12      163.64      149.55     12.99 o
 -15   0  12       30.31       23.37      5.33 o
 -14   0  12      419.50      399.58     14.78 o
 -13   0  12      501.30      475.55     15.98 o
 -12   0  12       46.91       43.37      5.80 o
 -11   0  12      694.05      700.90     22.48 o
 -10   0  12        1.75        4.35      2.57 o
  -9   0  12      201.08      202.00      6.92 o
  -8   0  12     1062.49     1127.17     18.96 o
  -7   0  12      116.42      112.33      6.09 o
  -6   0  12      488.69      486.18     12.14 o
  -5   0  12     1256.60     1333.21     28.31 o
  -4   0  12       49.89       57.62      4.11 o
  -3   0  12     5442.54     5522.10     83.64 o
  -2   0  12      490.95      479.76     18.37 o
  -1   0  12      315.45      301.81      9.09 o
   0   0  12       11.29        8.59      3.10 o
   1   0  12     1912.93     1973.57     34.27 o
   2   0  12     1979.22     1880.26     41.29 o
   3   0  12      210.25      213.34     20.67 o
   4   0  12        6.61        3.88      4.76 o
   5   0  12        2.13        1.74      4.93 o
   6   0  12       18.75       27.03      6.49 o
   7   0  12        7.66        5.64      7.21 o
   8   0  12       21.61       18.22      6.68 o
   9   0  12       75.08       76.77      9.88 o
 -18   1  12        6.71       10.69      3.81 o
 -17   1  12        0.19       -1.71      3.06 o
 -16   1  12        3.97        4.66      3.14 o
 -15   1  12       63.59       66.05      4.97 o
 -14   1  12        6.78        4.58      3.08 o
 -13   1  12       94.85       93.65      5.95 o
 -12   1  12       49.27       48.27      4.36 o
 -11   1  12        0.01       -2.55      2.55 o
 -10   1  12       74.13       71.53      3.45 o
  -9   1  12      588.55      626.54      8.96 o
  -8   1  12      315.46      318.47      8.87 o
  -7   1  12      203.53      248.56      5.35 o
  -6   1  12       14.26       20.64      2.47 o
  -5   1  12        0.46       -1.35      1.35 o
  -4   1  12      414.87      399.27      8.52 o
  -3   1  12       53.11       56.00      3.75 o
  -2   1  12       16.27       14.53      1.92 o
  -1   1  12       65.71       64.99      2.95 o
   0   1  12     2053.65     1902.78     26.57 o
   1   1  12       37.56       38.86      3.07 o
   2   1  12        0.06       -1.95      3.74 o
   3   1  12     1149.28     1071.12     19.70 o
   4   1  12     1381.87     1374.87     24.04 o
   5   1  12      200.85      185.60      8.05 o
   6   1  12      149.79      141.71      7.40 o
   7   1  12       96.48       99.87      7.87 o
   8   1  12        0.99        4.33      4.23 o
   9   1  12       57.20       51.24      6.31 o
 -18   2  12        2.85       -2.96      2.96 o
 -17   2  12        0.08       -2.92      3.51 o
 -16   2  12       88.85       89.76      6.81 o
 -15   2  12       55.13       46.97      4.64 o
 -14   2  12        0.13       -1.79      2.95 o
 -13   2  12       28.14       28.46      4.43 o
 -12   2  12       26.53       13.70      5.68 o
 -11   2  12       17.21       13.88      3.66 o
 -10   2  12      117.38      105.31      7.66 o
  -9   2  12      124.51      122.08      4.67 o
  -8   2  12       42.53       41.23      3.01 o
  -7   2  12       24.94       23.80      2.33 o
  -6   2  12        5.21        7.06      2.44 o
  -5   2  12       97.39      111.60      8.56 o
  -4   2  12        3.96        4.51      2.31 o
  -3   2  12      524.26      483.14      9.38 o
  -2   2  12      258.85      234.64      7.78 o
  -1   2  12        0.03       -1.22      2.48 o
   0   2  12        3.28        3.33      2.29 o
   1   2  12      795.93      737.12     14.37 o
   2   2  12       27.15       34.39      4.01 o
   3   2  12      412.93      356.56     18.96 o
   4   2  12      268.08      268.14     11.82 o
   5   2  12       27.08       27.92      5.16 o
   6   2  12      118.53      129.32      7.40 o
   7   2  12       92.31       84.44      6.81 o
   8   2  12      121.58      126.85      8.10 o
 -17   3  12       17.66       15.81      4.27 o
 -16   3  12        3.22       -3.57      4.31 o
 -15   3  12       67.61       49.60      6.17 o
 -14   3  12       25.80       25.05      5.25 o
 -13   3  12       93.29       90.05      7.73 o
 -12   3  12      115.60      108.58      5.82 o
 -11   3  12      213.04      215.20      9.97 o
 -10   3  12        1.26        2.15      2.82 o
  -9   3  12      209.61      204.26      5.87 o
  -8   3  12      232.91      239.99      7.18 o
  -7   3  12      665.58      635.52     11.07 o
  -6   3  12        0.39        1.42      2.20 o
  -5   3  12       20.59       27.97      3.32 o
  -4   3  12        3.83       -1.75      2.76 o
  -3   3  12      467.56      440.61     11.08 o
  -2   3  12      196.17      191.93     12.86 o
  -1   3  12      246.98      251.58      9.91 o
   0   3  12       50.18       54.62      4.79 o
   1   3  12        0.13       -0.72      5.52 o
   2   3  12      152.58      128.96     14.61 o
   3   3  12      135.19      125.87      8.30 o
   4   3  12       51.21       46.47     11.36 o
   5   3  12       19.27       15.69      5.54 o
   6   3  12       20.78       22.19      5.90 o
   7   3  12        9.80        6.35      5.44 o
   8   3  12       48.33       70.63     16.07 o
 -16   4  12       90.07       81.28      7.16 o
 -15   4  12        0.60       -0.94      4.32 o
 -14   4  12        8.68        1.06      3.65 o
 -13   4  12        0.02        0.85      3.77 o
 -12   4  12        0.00        0.66      3.61 o
 -11   4  12       61.48       73.90      5.70 o
 -10   4  12      640.05      650.60     12.82 o
  -9   4  12        9.27       12.96      2.59 o
  -8   4  12        4.77        7.96      2.40 o
  -7   4  12      577.81      571.80      9.35 o
  -6   4  12      130.68      123.41      5.78 o
  -5   4  12      117.08      117.06      5.66 o
  -4   4  12      181.45      179.17      7.56 o
  -3   4  12      662.48      611.21     14.16 o
  -2   4  12     1072.13     1056.91     20.06 o
  -1   4  12      384.66      377.28     10.94 o
   0   4  12      231.73      228.55     20.65 o
   1   4  12      149.54      151.72     11.33 o
   2   4  12      249.60      223.02     13.19 o
   3   4  12      245.27      226.06     10.97 o
   4   4  12        7.46        1.25      6.59 o
   5   4  12       14.27       16.42      6.86 o
   6   4  12       20.50       23.79      6.34 o
   7   4  12       45.39       49.14      7.63 o
 -15   5  12        2.59        6.39      3.68 o
 -14   5  12        0.98       -0.72      3.33 o
 -13   5  12       12.79       10.96      4.08 o
 -12   5  12       17.70       14.00      4.24 o
 -11   5  12        0.11       -2.99      3.01 o
 -10   5  12      477.20      454.82     10.96 o
  -9   5  12      453.20      464.34     20.78 o
  -8   5  12       74.24       70.09      4.78 o
  -7   5  12       14.74       11.08      3.57 o
  -6   5  12       81.06       80.60      5.28 o
  -5   5  12       74.67       81.33      5.31 o
  -4   5  12        0.15        0.41      3.06 o
  -3   5  12        4.35        2.90      3.37 o
  -2   5  12       29.60       31.99      6.12 o
  -1   5  12        0.51        1.92      9.98 o
   0   5  12       46.03       41.84      7.74 o
   1   5  12        7.87        4.95      7.27 o
   2   5  12      386.35      367.30     17.30 o
   3   5  12        0.25       -1.60      5.87 o
   4   5  12       55.82       46.83      7.12 o
   5   5  12        6.96        7.99      5.64 o
   6   5  12        8.82        5.70      5.96 o
 -14   6  12       24.69       35.80      7.38 o
 -13   6  12       24.71       23.57      5.18 o
 -12   6  12        2.25        4.92      4.30 o
 -11   6  12      127.77      120.35      9.07 o
 -10   6  12       89.11      105.78     11.87 o
  -9   6  12       22.69       33.40      5.36 o
  -8   6  12       24.92       32.17      5.28 o
  -7   6  12      218.61      219.84      8.41 o
  -6   6  12       27.61       21.79      4.45 o
  -5   6  12      307.48      327.26     10.16 o
  -4   6  12       61.22       62.31      5.41 o
  -3   6  12        8.28       11.48      5.48 o
  -2   6  12      242.80      226.24     11.69 o
  -1   6  12       35.89       26.91      6.67 o
   0   6  12       15.98        5.44      6.63 o
   1   6  12      159.70      136.69     19.47 o
   2   6  12       88.92       98.75     11.08 o
   3   6  12       40.49       37.36      9.20 o
   4   6  12        6.58       12.67      6.14 o
   5   6  12        1.18        5.58      5.91 o
 -12   7  12       21.07       20.69      5.59 o
 -11   7  12       23.21       29.84      5.14 o
 -10   7  12        0.61       -3.56      3.88 o
  -9   7  12        4.02       -3.48      3.48 o
  -8   7  12       52.55       53.04      7.36 o
  -7   7  12        7.08        7.12      5.35 o
  -6   7  12        3.31        9.04      4.81 o
  -5   7  12        0.47        1.35      5.79 o
  -4   7  12      145.67      178.95     12.01 o
  -3   7  12        0.81        4.68      5.87 o
  -2   7  12       33.96       44.68     17.79 o
  -1   7  12      138.61      152.01     10.73 o
   0   7  12        5.45       12.09      6.26 o
   1   7  12        7.17       -2.74      7.14 o
   2   7  12      121.01      128.47     12.87 o
   3   7  12       38.94       46.48     12.02 o
  -9   8  12       19.15       10.33      4.90 o
  -8   8  12        0.75       -5.32      5.32 o
  -7   8  12      254.68      277.24     20.44 o
  -6   8  12      103.52      128.18     13.75 o
  -5   8  12        3.15        2.62      6.66 o
  -4   8  12       92.86       82.01      7.89 o
  -3   8  12        0.02       -1.44      5.22 o
  -2   8  12        0.91       -4.25      5.09 o
  -1   8  12       15.63       20.19      7.62 o
   0   8  12        0.05        1.91      8.40 o
 -18   1  13       25.17       16.93      4.23 o
 -17   1  13        0.71       -2.49      3.33 o
 -16   1  13        1.26        2.74      4.11 o
 -15   1  13       55.08       56.26      7.90 o
 -14   1  13       46.02       45.40      4.50 o
 -13   1  13        0.12       -1.05      2.90 o
 -12   1  13       44.25       38.34      4.16 o
 -11   1  13       18.08       21.35      3.59 o
 -10   1  13        0.31        1.39      2.19 o
  -9   1  13      116.88      117.93      3.97 o
  -8   1  13        6.79       11.43      2.24 o
  -7   1  13      139.72      145.06      4.97 o
  -6   1  13       10.67       13.71      2.10 o
  -5   1  13      212.84      204.68      5.01 o
  -4   1  13      145.70      134.17      7.37 o
  -3   1  13      635.34      601.94      9.48 o
  -2   1  13      128.96      138.20      4.19 o
  -1   1  13       64.21       65.62      3.03 o
   0   1  13     1488.93     1485.97     19.49 o
   1   1  13      311.63      320.57      9.15 o
   2   1  13      115.43      116.77      6.40 o
   3   1  13      179.91      145.57      6.93 o
   4   1  13       39.56       49.67      6.80 o
   5   1  13       49.15       55.81      5.52 o
   6   1  13        0.19        0.62      3.75 o
   7   1  13        3.06        1.92      4.12 o
   8   1  13        7.01        2.51      4.55 o
 -18   2  13       17.23       15.28      6.29 o
 -17   2  13       52.22       46.60      5.48 o
 -16   2  13        1.53       -0.77      3.69 o
 -15   2  13       12.43       14.93      4.90 o
 -14   2  13        3.83       -0.79      3.50 o
 -13   2  13       47.31       39.94      5.06 o
 -12   2  13       39.08       34.43      4.76 o
 -11   2  13        0.43        3.77      3.41 o
 -10   2  13       68.52       79.85      4.41 o
  -9   2  13      427.28      423.08      9.47 o
  -8   2  13      165.33      176.07      6.14 o
  -7   2  13       97.58      103.18      4.89 o
  -6   2  13      125.63      127.18      6.40 o
  -5   2  13        2.28       -1.73      2.33 o
  -4   2  13      925.74      879.95     14.84 o
  -3   2  13      101.32      110.26      4.52 o
  -2   2  13        0.19       -2.67      2.67 o
  -1   2  13       33.29       44.12      4.37 o
   0   2  13       25.64       32.13      3.23 o
   1   2  13      292.10      293.19      8.72 o
   2   2  13       17.71       26.98      3.97 o
   3   2  13        1.69       -1.92      3.25 o
   4   2  13       12.56        8.67      3.78 o
   5   2  13      221.12      244.98      9.55 o
   6   2  13      198.42      193.48      9.02 o
   7   2  13        0.41       -0.71      4.25 o
   8   2  13        0.33       -2.58      5.09 o
 -17   3  13       15.40        8.41      4.31 o
 -16   3  13        4.31        5.63      4.31 o
 -15   3  13       15.26       13.95      4.19 o
 -14   3  13       18.91       21.19      4.18 o
 -13   3  13        0.17        2.07      3.68 o
 -12   3  13        1.13        1.18      3.61 o
 -11   3  13      207.77      203.97      9.31 o
 -10   3  13        0.28        1.74      3.61 o
  -9   3  13       19.54       19.39      3.82 o
  -8   3  13      327.86      346.28      8.89 o
  -7   3  13      234.30      242.81      7.40 o
  -6   3  13       31.50       39.85      3.86 o
  -5   3  13      139.13      134.04      7.33 o
  -4   3  13       13.91       13.04      3.65 o
  -3   3  13      749.33      707.15     15.16 o
  -2   3  13      682.04      639.22     16.11 o
  -1   3  13       31.27       21.37      4.76 o
   0   3  13     1059.40     1060.73     29.51 o
   1   3  13      533.65      579.13     20.79 o
   2   3  13      244.76      237.94     10.90 o
   3   3  13       35.15       43.48      9.62 o
   4   3  13      370.76      364.81     13.66 o
   5   3  13      230.79      224.99     18.37 o
   6   3  13       14.84       17.65      5.94 o
   7   3  13       42.47       36.38      7.48 o
 -16   4  13       14.72       20.74      4.89 o
 -15   4  13        0.00       -1.88      3.83 o
 -14   4  13        7.95        5.31      3.86 o
 -13   4  13       15.49       16.79      3.70 o
 -12   4  13      346.71      375.35      9.97 o
 -11   4  13       80.69       70.74      5.08 o
 -10   4  13       16.13       18.34      3.43 o
  -9   4  13        0.01       -1.08      3.31 o
  -8   4  13      660.68      671.49     17.60 o
  -7   4  13      280.49      284.07      7.75 o
  -6   4  13      132.21      153.43      8.69 o
  -5   4  13      204.76      213.20     12.63 o
  -4   4  13       25.78       24.11      4.41 o
  -3   4  13        7.61        7.14      3.73 o
  -2   4  13      581.89      542.09     13.72 o
  -1   4  13      550.33      503.77     19.14 o
   0   4  13        7.87       -1.28      6.32 o
   1   4  13      325.21      269.90     14.34 o
   2   4  13      143.34      128.94     17.98 o
   3   4  13       48.43       61.85      7.23 o
   4   4  13       54.03       57.02      7.39 o
   5   4  13        0.70       -0.88      4.82 o
   6   4  13       15.55       24.54      6.62 o
 -15   5  13       19.00       18.26      4.66 o
 -14   5  13       38.45       41.69      5.53 o
 -13   5  13        3.99        3.34      4.21 o
 -12   5  13       37.53       37.62      5.36 o
 -11   5  13       38.27       35.03      5.19 o
 -10   5  13       72.67       70.63      6.23 o
  -9   5  13       93.93       76.53      9.87 o
  -8   5  13      254.94      282.53      9.19 o
  -7   5  13        2.68        3.29      3.37 o
  -6   5  13      314.80      302.72      9.34 o
  -5   5  13        0.05        0.38      3.34 o
  -4   5  13       33.04       29.57      4.31 o
  -3   5  13        8.59        3.74      3.90 o
  -2   5  13      237.02      214.24     13.51 o
  -1   5  13        5.15        5.76      7.19 o
   0   5  13       29.62       28.08      7.94 o
   1   5  13       38.22       28.49      8.16 o
   2   5  13       53.06       38.19      8.36 o
   3   5  13       49.49       47.97      7.24 o
   4   5  13      128.74      143.21     10.38 o
   5   5  13        0.24       -5.16      5.16 o
 -14   6  13       60.92       64.01      6.53 o
 -13   6  13       15.56       12.10      4.25 o
 -12   6  13       90.69       87.79      8.18 o
 -11   6  13       32.46       36.06      5.98 o
 -10   6  13        7.06       10.92      4.74 o
  -9   6  13      126.67      130.20      8.14 o
  -8   6  13      165.74      184.39      9.12 o
  -7   6  13       69.43       58.96      6.04 o
  -6   6  13       49.23       57.31      5.47 o
  -5   6  13      161.34      168.18     10.53 o
  -4   6  13      166.35      172.47     10.51 o
  -3   6  13       58.67       43.82      8.35 o
  -2   6  13       81.50       72.82      9.63 o
  -1   6  13      239.37      260.18     15.40 o
   0   6  13        5.18       26.05      8.09 o
   1   6  13        5.55       10.76      7.15 o
   2   6  13       37.34       42.83      9.51 o
   3   6  13        4.07        0.97     15.16 o
   4   6  13        0.18       -5.48      5.48 o
 -12   7  13       55.13       61.17      6.49 o
 -11   7  13        8.25        7.62      5.93 o
 -10   7  13        0.05       -3.84      3.84 o
  -9   7  13       25.97       26.12      5.73 o
  -8   7  13       65.26       70.51      8.17 o
  -7   7  13       30.51       36.92      7.13 o
  -6   7  13       15.30       20.38     11.97 o
  -5   7  13        6.48        1.30      5.75 o
  -4   7  13        1.39       -0.91      5.96 o
  -3   7  13       26.32       33.86      7.28 o
  -2   7  13       36.38       48.55     15.72 o
  -1   7  13       23.84       39.36     18.27 o
   0   7  13       47.02       68.71     10.79 o
   1   7  13       32.53       45.92     10.02 o
   2   7  13       29.01       36.04      9.96 o
  -9   8  13       26.86       32.83      6.44 o
  -8   8  13        9.04       10.18     12.52 o
  -7   8  13        0.21       -6.55      6.72 o
  -6   8  13        6.18        1.27      6.74 o
  -5   8  13       21.55       22.82      8.30 o
  -4   8  13        1.87        1.95      5.46 o
  -3   8  13       52.80       56.60     11.70 o
  -2   8  13        6.78       -5.16      5.51 o
  -1   8  13       13.00       19.94      9.40 o
 -18   0  14        3.84        1.53      4.90 o
 -17   0  14        4.90        3.92      5.35 o
 -16   0  14        5.69       15.33      6.12 o
 -15   0  14       56.01       33.12      6.26 o
 -14   0  14      102.95      109.84      8.80 o
 -13   0  14        0.99        6.30      5.83 o
 -12   0  14       67.84       76.67      7.43 o
 -11   0  14       92.61      107.99      8.29 o
 -10   0  14        3.58       -0.34      3.13 o
  -9   0  14       85.19       92.16      7.35 o
  -8   0  14       39.32       37.69      4.68 o
  -7   0  14      285.33      269.53     11.82 o
  -6   0  14        2.13       -0.67      2.93 o
  -5   0  14       73.90       79.50      5.56 o
  -4   0  14     3244.81     3013.14     48.98 o
  -3   0  14      602.57      596.21     13.28 o
  -2   0  14     1416.89     1349.39     25.34 o
  -1   0  14      463.85      507.00     13.47 o
   0   0  14     4881.77     4710.39     89.92 o
   1   0  14      138.30      127.04      8.76 o
   2   0  14      198.99      200.00     11.28 o
   3   0  14      312.84      288.14     16.54 o
   4   0  14        0.96        0.85      4.95 o
   5   0  14      205.86      229.06     13.35 o
   6   0  14      155.53      161.29     11.98 o
   7   0  14        8.79        8.22      6.53 o
 -18   1  14        0.97        1.17      4.03 o
 -17   1  14       66.58       69.38      6.47 o
 -16   1  14        0.94       -0.30      3.32 o
 -15   1  14        1.25       -0.06      3.27 o
 -14   1  14        5.43        8.86      3.43 o
 -13   1  14      120.24      119.41      6.37 o
 -12   1  14      139.39      135.83      8.15 o
 -11   1  14      106.27      101.64      5.76 o
 -10   1  14       76.87       78.32      4.83 o
  -9   1  14      532.41      513.43      9.73 o
  -8   1  14      807.36      796.49     12.71 o
  -7   1  14       71.08       71.41      3.22 o
  -6   1  14      408.44      423.33      7.85 o
  -5   1  14       10.35        4.99      2.34 o
  -4   1  14       81.77       80.77      4.92 o
  -3   1  14        0.03        1.46      1.67 o
  -2   1  14      207.14      185.15      4.98 o
  -1   1  14       52.43       62.67      4.16 o
   0   1  14       28.67       36.56      3.87 o
   1   1  14        1.28        1.07      2.80 o
   2   1  14      492.07      494.73     12.38 o
   3   1  14       11.41       11.97      3.83 o
   4   1  14        1.60       -0.39      3.48 o
   5   1  14      119.29      147.95      7.89 o
   6   1  14        9.40       12.48      6.84 o
   7   1  14        7.90        8.52      4.76 o
 -18   2  14        0.74       -0.30      4.23 o
 -17   2  14        1.11        4.49      4.32 o
 -16   2  14        7.25        4.71      4.53 o
 -15   2  14        0.48        2.80      3.86 o
 -14   2  14        0.07       -1.83      3.78 o
 -13   2  14        1.15        2.57      3.68 o
 -12   2  14       26.28       29.16      4.73 o
 -11   2  14       25.27       26.83      4.56 o
 -10   2  14      208.70      215.08      9.29 o
  -9   2  14      305.59      312.01      8.26 o
  -8   2  14      276.89      285.15      7.91 o
  -7   2  14      297.78      295.59      8.13 o
  -6   2  14       26.07       23.24      3.39 o
  -5   2  14       91.49       79.97      4.56 o
  -4   2  14      773.17      719.01     13.34 o
  -3   2  14      242.76      234.71      9.77 o
  -2   2  14       21.58       24.04      3.33 o
  -1   2  14      602.31      538.69     13.23 o
   0   2  14      360.32      341.19     10.42 o
   1   2  14      170.33      158.85      7.90 o
   2   2  14      139.51      123.58      6.50 o
   3   2  14       36.84       29.62      4.43 o
   4   2  14        6.65       12.73      4.08 o
   5   2  14       24.06       15.45      5.55 o
   6   2  14        3.25        4.61      5.16 o
   7   2  14       18.38        7.82      6.44 o
 -17   3  14        2.67        2.91      4.65 o
 -16   3  14       18.97       12.13      6.35 o
 -15   3  14       43.06       38.34      5.67 o
 -14   3  14      110.42      122.53      7.98 o
 -13   3  14        3.88        3.59      4.23 o
 -12   3  14        2.60       -1.80      3.65 o
 -11   3  14       75.81       81.13      6.89 o
 -10   3  14      129.18      113.53      7.37 o
  -9   3  14        2.72        2.26      2.85 o
  -8   3  14      240.44      231.15      7.56 o
  -7   3  14      200.76      199.31      8.00 o
  -6   3  14      826.52      821.74     15.01 o
  -5   3  14       27.54       30.01      3.81 o
  -4   3  14      346.28      318.55     12.98 o
  -3   3  14      633.18      613.66     14.39 o
  -2   3  14       32.53       28.71      4.37 o
  -1   3  14      558.22      532.43     19.81 o
   0   3  14      174.75      150.58     13.43 o
   1   3  14        4.05        1.76      6.05 o
   2   3  14        9.83        9.64      4.68 o
   3   3  14        1.60        2.76      4.62 o
   4   3  14       58.73       64.19     10.09 o
   5   3  14        0.99       -4.76      4.76 o
   6   3  14       47.36       39.09      7.07 o
 -16   4  14        2.80        0.08      4.77 o
 -15   4  14       52.08       57.37      9.63 o
 -14   4  14       94.34      102.41      8.10 o
 -13   4  14      371.66      372.55     13.90 o
 -12   4  14       28.28       28.56      5.60 o
 -11   4  14       21.69       19.58      5.19 o
 -10   4  14        0.81        7.21      4.43 o
  -9   4  14       56.60       68.66     11.29 o
  -8   4  14       92.19       90.55      5.44 o
  -7   4  14      134.09      142.14      7.34 o
  -6   4  14        0.29       -0.91      3.13 o
  -5   4  14        5.70        6.73      4.27 o
  -4   4  14      514.23      530.86     13.62 o
  -3   4  14      161.33      159.02      7.71 o
  -2   4  14     1158.36     1051.21     52.97 o
  -1   4  14        0.22        4.62      6.06 o
   0   4  14      169.98      136.59     11.21 o
   1   4  14        0.05       -5.66      5.66 o
   2   4  14       55.01       57.46      9.27 o
   3   4  14        2.96       -0.07      4.52 o
   4   4  14       71.41       69.75      8.10 o
   5   4  14       55.34       61.45     11.56 o
   6   4  14        6.48        3.62      6.13 o
 -15   5  14        1.48       -1.30      5.24 o
 -14   5  14        4.27        9.77      4.68 o
 -13   5  14       42.43       32.11      5.41 o
 -12   5  14       41.92       41.63      5.59 o
 -11   5  14       28.91       24.43      4.97 o
 -10   5  14      120.94      118.30      7.45 o
  -9   5  14       15.66        5.02      4.01 o
  -8   5  14       43.22       37.04      5.20 o
  -7   5  14       67.31       58.39      6.04 o
  -6   5  14       96.89       91.76      6.62 o
  -5   5  14      122.53      113.44      7.04 o
  -4   5  14       44.64       34.33      5.20 o
  -3   5  14       86.98       80.56      9.59 o
  -2   5  14      166.33      191.12     18.79 o
  -1   5  14      360.33      380.50     24.25 o
   0   5  14        1.40       -5.10      6.36 o
   1   5  14        0.69       17.22      9.46 o
   2   5  14        0.58       16.27      7.42 o
   3   5  14        0.19        0.63      5.16 o
   4   5  14       10.81       15.84      6.41 o
 -14   6  14        8.26        8.11      5.73 o
 -13   6  14        9.81       10.37      5.01 o
 -12   6  14        0.00       -3.25      4.30 o
 -11   6  14       12.68        9.50      4.87 o
 -10   6  14       89.40       97.92      9.48 o
  -9   6  14      177.18      162.96      9.04 o
  -8   6  14        0.70       -2.60      4.03 o
  -7   6  14       14.90       11.21      5.25 o
  -6   6  14       81.33       80.08      6.79 o
  -5   6  14        1.67       11.49      5.71 o
  -4   6  14        8.98       11.22      6.93 o
  -3   6  14        5.19        2.38     10.17 o
  -2   6  14        4.78        6.62      7.57 o
  -1   6  14      129.92      142.37     30.00 o
   0   6  14        9.29        7.73      7.72 o
   1   6  14        2.95       -2.08      7.18 o
   2   6  14        1.67        7.64      8.25 o
   3   6  14      311.39      345.76     20.59 o
 -12   7  14       10.71       11.28      4.89 o
 -11   7  14       15.86        5.86      5.08 o
 -10   7  14        0.01        2.11      5.64 o
  -9   7  14      248.65      285.35     12.18 o
  -8   7  14       45.25       44.11      7.64 o
  -7   7  14        8.52       -0.26      9.20 o
  -6   7  14       20.61       13.33     12.18 o
  -5   7  14      296.77      346.88     15.13 o
  -4   7  14        0.00        2.30      5.79 o
  -3   7  14       41.50       39.32      8.92 o
  -2   7  14      234.72      287.35     22.50 o
  -1   7  14      234.60      257.23     23.94 o
   0   7  14       12.34        9.78      8.38 o
   1   7  14        7.62       15.54     11.66 o
  -7   8  14      127.23      147.78     18.19 o
  -6   8  14       62.65       63.10     12.65 o
  -5   8  14       76.93       89.44     29.11 o
  -4   8  14       13.57        8.64      8.47 o
  -3   8  14       20.43       19.12      6.35 o
 -18   1  15        3.26        0.52      4.13 o
 -17   1  15        8.87        8.41      3.96 o
 -16   1  15       16.13       19.79      4.37 o
 -15   1  15        8.26        6.39      3.79 o
 -14   1  15       35.61       34.60      4.70 o
 -13   1  15      152.81      147.31      7.25 o
 -12   1  15       10.63       11.94      4.13 o
 -11   1  15        6.69        3.30      3.26 o
 -10   1  15        0.21       -2.87      2.87 o
  -9   1  15      111.21      126.11      6.11 o
  -8   1  15        0.10        1.32      2.40 o
  -7   1  15      621.25      626.02     18.33 o
  -6   1  15      290.67      309.53      8.30 o
  -5   1  15      116.35      108.66      5.11 o
  -4   1  15        0.55        0.80      2.12 o
  -3   1  15      231.75      231.48      5.65 o
  -2   1  15      146.48      137.89      5.42 o
  -1   1  15      608.61      585.66     12.60 o
   0   1  15        0.33        3.05      2.82 o
   1   1  15      184.82      168.13      7.30 o
   2   1  15      355.89      311.12      9.97 o
   3   1  15        0.03       -0.17      3.54 o
   4   1  15        4.52        0.27      4.39 o
   5   1  15       18.20        7.53      5.37 o
   6   1  15        2.76        3.25      5.78 o
 -17   2  15       12.61       10.08      4.59 o
 -16   2  15       14.16       15.60      7.93 o
 -15   2  15       16.43       13.30      4.55 o
 -14   2  15       43.81       36.17      5.43 o
 -13   2  15       78.08       71.34      6.43 o
 -12   2  15        0.10       -2.46      3.64 o
 -11   2  15       33.59       35.22      5.68 o
 -10   2  15       89.46       85.13      6.55 o
  -9   2  15        0.06        0.13      2.74 o
  -8   2  15       58.91       58.76      4.52 o
  -7   2  15      568.67      580.68     12.06 o
  -6   2  15      135.35      131.40      7.19 o
  -5   2  15       27.27       32.31      3.76 o
  -4   2  15       55.21       65.55      4.48 o
  -3   2  15      696.61      694.12     13.29 o
  -2   2  15      122.76      133.74      5.89 o
  -1   2  15        2.30        3.85      8.23 o
   0   2  15      129.84      135.31      8.14 o
   1   2  15      538.51      502.56     15.63 o
   2   2  15       35.26       41.66      6.13 o
   3   2  15       61.32       61.01      7.07 o
   4   2  15       11.95       11.13      7.27 o
   5   2  15        0.01       -1.88      5.09 o
   6   2  15       17.96       11.20      5.96 o
 -17   3  15        7.76        9.83      4.98 o
 -16   3  15        1.13       -0.49      5.08 o
 -15   3  15        0.04       -2.07      4.35 o
 -14   3  15      293.64      306.03     13.55 o
 -13   3  15       26.68       22.77      7.29 o
 -12   3  15      166.86      150.60      8.71 o
 -11   3  15      216.97      213.50     10.59 o
 -10   3  15      264.31      284.13     11.34 o
  -9   3  15      148.53      140.24      6.33 o
  -8   3  15      836.70      856.81     15.81 o
  -7   3  15      211.16      228.35      9.68 o
  -6   3  15      643.95      608.06     12.80 o
  -5   3  15      381.32      389.57     10.09 o
  -4   3  15       22.45       23.69      3.80 o
  -3   3  15      121.83      109.95      7.56 o
  -2   3  15      243.92      216.58     13.12 o
  -1   3  15      163.36      123.36     10.61 o
   0   3  15        1.35       -3.26      7.79 o
   1   3  15       10.98        1.78      4.41 o
   2   3  15       45.22       49.98      8.24 o
   3   3  15        8.59       22.66     10.38 o
   4   3  15        6.20        0.03      9.32 o
   5   3  15        9.24        8.08      6.00 o
 -16   4  15        0.19       -2.27      4.74 o
 -15   4  15        7.23        3.29      5.85 o
 -14   4  15       43.24       47.18      6.59 o
 -13   4  15       19.49       19.27      5.39 o
 -12   4  15      103.84      101.63      8.05 o
 -11   4  15        4.67        2.99      4.44 o
 -10   4  15       95.98       83.96      7.60 o
  -9   4  15      159.24      173.44      9.41 o
  -8   4  15       33.25       36.66      4.44 o
  -7   4  15       15.08       15.37      3.75 o
  -6   4  15      753.45      744.82     15.10 o
  -5   4  15      376.32      373.41     11.67 o
  -4   4  15      185.45      192.91      8.61 o
  -3   4  15       37.59       35.29      7.77 o
  -2   4  15      537.94      517.27     20.49 o
  -1   4  15      114.22      125.91     11.26 o
   0   4  15      269.48      285.15     15.63 o
   1   4  15      106.12      115.04     11.31 o
   2   4  15       72.72       73.71      8.05 o
   3   4  15        4.50       -1.49      5.27 o
   4   4  15      121.89      135.95     10.24 o
   5   4  15       69.00       73.60      8.96 o
 -15   5  15      102.43      109.49     11.69 o
 -14   5  15        5.11        0.50      5.23 o
 -13   5  15        3.10        1.41      4.91 o
 -12   5  15       16.79       24.88     10.74 o
 -11   5  15       66.76       74.63      7.67 o
 -10   5  15        1.41        0.24      4.69 o
  -9   5  15        4.47       10.46      4.85 o
  -8   5  15       13.20        2.66      7.16 o
  -7   5  15       14.78       21.56      4.41 o
  -6   5  15      103.38      123.07      7.55 o
  -5   5  15      251.86      273.48     10.50 o
  -4   5  15      185.84      215.89     13.63 o
  -3   5  15       21.39       12.69      7.68 o
  -2   5  15        0.49       -4.42      6.35 o
  -1   5  15      287.96      280.77     18.42 o
   0   5  15        1.22       -0.99      6.66 o
   1   5  15       80.61       86.44     11.31 o
   2   5  15        0.70        2.62      7.36 o
   3   5  15       57.91       55.94      8.39 o
 -13   6  15        0.35       -0.36      5.17 o
 -12   6  15       10.94        0.18      4.78 o
 -11   6  15       22.81       20.32      5.50 o
 -10   6  15        4.47        6.78      4.87 o
  -9   6  15       24.99       25.52      5.56 o
  -8   6  15        0.03        2.77      4.50 o
  -7   6  15      117.86      129.09     21.14 o
  -6   6  15       69.46       84.62     10.55 o
  -5   6  15       50.28       54.48      9.51 o
  -4   6  15        1.45       14.14      7.90 o
  -3   6  15        9.07       17.67      7.98 o
  -2   6  15        9.45        4.25      9.38 o
  -1   6  15        4.55        0.53      7.20 o
   0   6  15        6.44       12.27      8.08 o
   1   6  15        0.16        3.06      9.04 o
   2   6  15      150.19      176.38     15.07 o
 -11   7  15        1.81       -3.41      4.84 o
 -10   7  15       40.49       56.46      9.57 o
  -9   7  15        0.02        2.17      5.19 o
  -8   7  15      103.84       97.69     12.22 o
  -7   7  15       68.20      103.96     17.25 o
  -6   7  15        9.15       20.18     12.02 o
  -5   7  15       18.19       15.41      6.98 o
  -4   7  15        0.24        3.14      8.05 o
  -3   7  15        4.27        0.71     12.00 o
  -2   7  15       16.48       21.17      9.25 o
  -1   7  15       59.12       76.66     14.30 o
 -18   0  16       44.87       37.20      7.68 o
 -17   0  16        7.40        9.07      5.83 o
 -16   0  16       41.90       43.97     11.97 o
 -15   0  16      223.76      234.37     13.19 o
 -14   0  16        3.71       10.04      5.61 o
 -13   0  16       26.13       26.39      6.29 o
 -12   0  16      416.08      392.45     16.07 o
 -11   0  16      260.57      287.72     19.71 o
 -10   0  16       46.15       42.95      6.52 o
  -9   0  16        3.62        8.08      5.86 o
  -8   0  16       10.34       12.41      4.07 o
  -7   0  16     1147.82     1075.49     40.75 o
  -6   0  16       12.31       17.66      3.89 o
  -5   0  16       13.78       20.26      3.75 o
  -4   0  16        4.83        4.43      5.10 o
  -3   0  16     1283.45     1329.52     25.81 o
  -2   0  16     1113.82     1087.90     28.56 o
  -1   0  16       14.88       38.88      7.19 o
   0   0  16      232.66      226.74     17.93 o
   1   0  16        0.31        0.95      4.56 o
   2   0  16       50.58       63.74      8.03 o
   3   0  16      131.19      156.41     18.08 o
   4   0  16       18.61       21.10     12.49 o
   5   0  16       84.60      105.04     10.77 o
 -18   1  16        3.74        1.19      4.47 o
 -17   1  16       14.26       12.39      4.48 o
 -16   1  16        1.75        2.50      3.85 o
 -15   1  16        0.23       -3.78      3.78 o
 -14   1  16        4.77        1.79      3.77 o
 -13   1  16       22.48       26.28      4.50 o
 -12   1  16       18.29       15.93      4.04 o
 -11   1  16      199.93      228.10      8.75 o
 -10   1  16       35.34       32.06      4.39 o
  -9   1  16       20.10       23.95      3.27 o
  -8   1  16      253.28      240.33      8.73 o
  -7   1  16      355.96      367.46      9.38 o
  -6   1  16      610.93      641.15     12.72 o
  -5   1  16       21.16       28.42      4.03 o
  -4   1  16      452.38      442.20     10.06 o
  -3   1  16     1399.10     1360.02     26.74 o
  -2   1  16      100.98       92.48     19.86 o
  -1   1  16      103.71      105.63      7.97 o
   0   1  16        1.55       -3.57      3.57 o
   1   1  16       97.34      100.68      7.84 o
   2   1  16        7.16       16.57      5.14 o
   3   1  16       10.01       14.62      5.88 o
   4   1  16       60.99       59.43      7.21 o
   5   1  16      195.92      236.15     20.23 o
 -17   2  16        0.27       -0.76      4.34 o
 -16   2  16        3.73        0.93      4.88 o
 -15   2  16       63.80       66.71      6.66 o
 -14   2  16       65.09       49.89      6.22 o
 -13   2  16       62.81       65.15      6.54 o
 -12   2  16      306.08      319.26     12.12 o
 -11   2  16       19.41       20.44      4.89 o
 -10   2  16      243.87      252.76     10.61 o
  -9   2  16       23.04       24.88      3.86 o
  -8   2  16       82.77       73.28      6.25 o
  -7   2  16       15.40       13.55      3.69 o
  -6   2  16      235.79      230.17      7.66 o
  -5   2  16        9.00        5.89      3.15 o
  -4   2  16        6.79        6.37      3.05 o
  -3   2  16        0.26       -0.64      2.82 o
  -2   2  16        3.06        0.71     11.08 o
  -1   2  16        6.17        8.46      6.67 o
   0   2  16      232.81      216.16     10.35 o
   1   2  16       86.38       73.02      7.25 o
   2   2  16        9.60        4.77      4.91 o
   3   2  16       22.30       19.03     10.41 o
   4   2  16       14.37       10.82      6.04 o
   5   2  16        0.85        3.01      5.49 o
 -17   3  16       91.29       83.74      7.81 o
 -16   3  16        0.00       11.16      5.02 o
 -15   3  16       26.25       30.61      5.88 o
 -14   3  16       23.86       18.85      5.52 o
 -13   3  16        1.37       -1.04      5.23 o
 -12   3  16       14.11       10.36      4.85 o
 -11   3  16      117.11      120.69      9.08 o
 -10   3  16        4.23        5.49      4.28 o
  -9   3  16      104.14      121.31      7.99 o
  -8   3  16       10.24        9.30      3.55 o
  -7   3  16       13.04       23.35      4.00 o
  -6   3  16     1007.03      962.52     17.34 o
  -5   3  16       50.57       55.51      6.09 o
  -4   3  16      253.80      252.54      8.37 o
  -3   3  16        4.45        8.46      4.71 o
  -2   3  16       32.43       39.17      8.15 o
  -1   3  16        0.54        8.58      6.82 o
   0   3  16       36.71       30.36      8.08 o
   1   3  16       46.18       54.48      7.40 o
   2   3  16       17.89       15.32      5.88 o
   3   3  16        0.16        0.55      5.09 o
   4   3  16       39.22       49.40      7.37 o
 -16   4  16        2.98        1.20      5.25 o
 -15   4  16        6.44       10.46      5.40 o
 -14   4  16       36.74       31.83      6.52 o
 -13   4  16       56.41       52.76      6.76 o
 -12   4  16      109.30      112.57      8.46 o
 -11   4  16       53.24       46.81      6.73 o
 -10   4  16       19.00       18.17      5.35 o
  -9   4  16       54.31       50.80      6.43 o
  -8   4  16       32.51       36.10      4.50 o
  -7   4  16       72.80       73.77      5.60 o
  -6   4  16       56.10       57.69      5.23 o
  -5   4  16      142.87      152.66      7.05 o
  -4   4  16       46.01       47.06     12.83 o
  -3   4  16       34.54       27.90      7.62 o
  -2   4  16       16.46       17.90      7.65 o
  -1   4  16       85.85       75.83      9.94 o
   0   4  16        6.77        7.29      7.44 o
   1   4  16       13.98       19.98      9.62 o
   2   4  16        3.10       -5.63      9.27 o
   3   4  16       10.67       10.82      6.17 o
   4   4  16      153.89      183.16     12.14 o
 -15   5  16        2.55        2.40      5.43 o
 -14   5  16       78.59       93.36      8.79 o
 -13   5  16        7.41        3.20      5.15 o
 -12   5  16        3.19        6.71      6.36 o
 -11   5  16        1.85       -4.65      4.65 o
 -10   5  16       65.49       66.59      7.68 o
  -9   5  16       10.81       16.40      5.37 o
  -8   5  16       95.21       97.49      8.63 o
  -7   5  16       10.54       13.49      4.21 o
  -6   5  16       58.59       47.47      5.35 o
  -5   5  16      166.78      154.95     12.22 o
  -4   5  16        1.86       -4.89      6.50 o
  -3   5  16        1.55        6.37      7.21 o
  -2   5  16       26.89       16.91      7.69 o
  -1   5  16        5.17        3.28      6.99 o
   0   5  16       71.78       81.11     10.96 o
   1   5  16        6.61       -4.67     15.71 o
   2   5  16        2.43        7.04      5.99 o
 -13   6  16       34.16       15.35      6.55 o
 -12   6  16        1.40        4.38     12.44 o
 -11   6  16        4.92        3.70      5.84 o
 -10   6  16        8.74        7.76      5.78 o
  -9   6  16       99.26      111.55     27.14 o
  -8   6  16       89.66       94.20     12.24 o
  -7   6  16        2.99        0.26      9.25 o
  -6   6  16       56.97       64.20     10.48 o
  -5   6  16      302.10      348.20     18.81 o
  -4   6  16       16.24       20.95      8.54 o
  -3   6  16        1.41       -1.55      6.88 o
  -2   6  16        3.05        2.05     12.78 o
  -1   6  16        1.68        5.59      9.25 o
   0   6  16        0.83       12.49      8.50 o
   1   6  16        0.63       -1.32      8.08 o
 -10   7  16      102.73      115.79      9.56 o
  -9   7  16        1.30        9.99     10.61 o
  -8   7  16       33.21       28.30      9.16 o
  -4   7  16        0.47        4.62      8.44 o
  -3   7  16        3.69       -1.12      7.95 o
  -2   7  16      130.35      159.90     14.80 o
 -17   1  17        0.57       -1.82      4.02 o
 -16   1  17       22.18       19.16      7.09 o
 -15   1  17        0.00       -2.53      3.84 o
 -14   1  17       21.54       24.71      4.80 o
 -13   1  17       63.04       66.37      5.84 o
 -12   1  17       46.32       41.06      5.05 o
 -11   1  17       77.07       75.72      5.73 o
 -10   1  17       91.34      101.41      6.62 o
  -9   1  17       65.85       70.72      4.46 o
  -8   1  17       26.88       25.90      3.82 o
  -7   1  17        6.21        5.54      3.01 o
  -6   1  17       99.36      111.98      5.52 o
  -5   1  17      382.44      366.06      9.42 o
  -4   1  17      505.84      490.88     23.59 o
  -3   1  17        3.47        2.91      6.00 o
  -2   1  17       99.23      104.98      7.29 o
  -1   1  17       79.96       91.07      7.21 o
   0   1  17      105.21       85.67      7.41 o
   1   1  17      103.87      113.18     10.23 o
   2   1  17      181.98      193.09     11.99 o
   3   1  17        0.03        1.96      5.02 o
   4   1  17        3.09       -4.25      4.93 o
 -17   2  17       14.11       13.30      5.34 o
 -16   2  17        0.18       -3.25      4.43 o
 -15   2  17       16.17       20.59      7.22 o
 -14   2  17       23.17       33.63      5.91 o
 -13   2  17       37.42       39.69      8.72 o
 -12   2  17       29.47       34.51      5.73 o
 -11   2  17      235.67      261.78     11.30 o
 -10   2  17       27.78       32.64      8.12 o
  -9   2  17      200.14      222.02      7.99 o
  -8   2  17       37.93       37.35      6.74 o
  -7   2  17      155.57      154.10      9.42 o
  -6   2  17        9.31        9.70      3.40 o
  -5   2  17       41.88       35.34      4.15 o
  -4   2  17        0.68       -3.47      3.47 o
  -3   2  17       48.54       47.14     11.79 o
  -2   2  17       28.59       20.30      6.93 o
  -1   2  17        6.57        9.91      4.54 o
   0   2  17       19.16       27.59      6.51 o
   1   2  17       97.64       96.31     10.93 o
   2   2  17        2.45        0.94      5.78 o
   3   2  17      127.35      142.13     12.88 o
   4   2  17        0.58        5.21      5.56 o
 -16   3  17       35.06       33.52      9.11 o
 -15   3  17        3.15        2.08      5.01 o
 -14   3  17       40.26       47.50      6.54 o
 -13   3  17       20.68        8.56      5.72 o
 -12   3  17       31.87       36.21      5.96 o
 -11   3  17      104.52      101.71      7.98 o
 -10   3  17       30.62       26.80      5.52 o
  -9   3  17       19.01       21.60      5.20 o
  -8   3  17       76.63       80.39      5.57 o
  -7   3  17      223.54      212.36      8.01 o
  -6   3  17      211.55      215.46      7.93 o
  -5   3  17      500.04      474.13     11.73 o
  -4   3  17      123.64      141.19      8.60 o
  -3   3  17       64.64       54.18      8.87 o
  -2   3  17      185.71      177.91     13.32 o
  -1   3  17      162.02      169.81     12.97 o
   0   3  17       89.56       93.68      8.33 o
   1   3  17       17.15       19.48      6.09 o
   2   3  17      175.81      212.19     11.83 o
   3   3  17       38.27       26.04      6.82 o
 -15   4  17       23.62       23.69      6.25 o
 -14   4  17       78.75       74.67      8.08 o
 -13   4  17        0.48       -4.67      4.67 o
 -12   4  17       18.93       27.41      6.08 o
 -11   4  17       36.22       45.33      7.63 o
 -10   4  17       55.26       52.28      8.39 o
  -9   4  17        4.75        7.85      4.86 o
  -8   4  17       40.35       51.48      6.47 o
  -7   4  17        7.03        7.89      3.96 o
  -6   4  17        3.07       -0.90      3.59 o
  -5   4  17       91.90       90.59      8.63 o
  -4   4  17        4.14        1.52      4.94 o
  -3   4  17      143.11      134.09     11.82 o
  -2   4  17       11.38       20.70      8.28 o
  -1   4  17        0.28       -3.68      7.11 o
   0   4  17      288.10      308.21     17.35 o
   1   4  17       71.17       87.44      8.86 o
   2   4  17        3.65        5.56      5.85 o
 -14   5  17       22.28       21.66      6.55 o
 -13   5  17       49.30       43.10      7.33 o
 -12   5  17       71.57       73.98     10.92 o
 -11   5  17        5.21        7.10      5.40 o
 -10   5  17       46.77       60.94      7.74 o
  -9   5  17      159.13      174.53     12.97 o
  -8   5  17       13.49        5.61      5.35 o
  -7   5  17       36.41       44.22      6.86 o
  -6   5  17        1.35       -0.76      5.46 o
  -5   5  17      118.49      155.26     19.71 o
  -4   5  17       89.60       77.56     10.48 o
  -3   5  17       29.13       11.98      7.61 o
  -2   5  17       58.74       66.27     10.51 o
  -1   5  17       81.53       67.16     15.29 o
   0   5  17       62.41       88.36     11.71 o
   1   5  17       53.78       55.06     16.49 o
 -12   6  17       20.95       20.36      6.87 o
 -11   6  17      139.94      153.72     11.06 o
 -10   6  17       15.84       12.40      7.35 o
  -9   6  17        4.14        1.88      5.80 o
  -8   6  17        9.93       11.03     10.82 o
  -7   6  17       26.47       20.65     12.13 o
  -5   6  17       24.54       27.97      9.14 o
  -4   6  17       13.60       24.37      9.26 o
  -3   6  17      170.47      192.88     19.37 o
  -2   6  17        7.14       26.70      9.69 o
  -1   6  17       76.36      110.73     15.89 o
  -8   7  17       15.77       22.01     13.33 o
  -7   7  17        2.67        1.57     10.61 o
 -17   0  18       32.03       36.09      8.02 o
 -16   0  18       50.93       47.34      8.31 o
 -15   0  18       94.71       86.18      9.56 o
 -14   0  18       17.97       28.69      6.92 o
 -13   0  18        6.45       12.18     14.27 o
 -12   0  18       47.32       49.50      7.66 o
 -11   0  18        2.09       -0.37      5.06 o
 -10   0  18        9.34        7.76      5.19 o
  -9   0  18        8.69        9.51      5.27 o
  -8   0  18       42.34       54.04      5.71 o
  -7   0  18     1195.59     1233.57     25.79 o
  -6   0  18      297.91      271.24     27.44 o
  -5   0  18        0.30       -0.53      4.86 o
  -4   0  18      409.69      356.05     24.67 o
  -3   0  18      568.12      600.10     32.04 o
  -2   0  18      862.05      805.77     37.74 o
  -1   0  18      363.82      327.10     23.83 o
   0   0  18        0.05       11.60     10.51 o
   1   0  18      539.91      456.83     28.96 o
   2   0  18      290.59      339.80     26.45 o
   3   0  18       93.74      118.08     18.08 o
 -17   1  18        4.49        2.87      4.78 o
 -16   1  18       73.88       68.64      6.55 o
 -15   1  18       53.44       60.17      6.30 o
 -14   1  18       12.33       11.60      4.42 o
 -13   1  18        0.03       -3.19      3.72 o
 -12   1  18       80.24       73.95      7.22 o
 -11   1  18      264.36      271.06     11.07 o
 -10   1  18      206.10      209.69      8.59 o
  -9   1  18       16.36       14.55      4.18 o
  -8   1  18        0.21       -2.89      2.89 o
  -7   1  18      717.75      697.51     14.15 o
  -6   1  18       40.34       48.11      5.45 o
  -5   1  18       25.44       14.81      4.55 o
  -4   1  18      192.65      189.99     12.71 o
  -3   1  18      403.59      398.76     18.25 o
  -2   1  18       24.44       21.06      5.16 o
  -1   1  18       98.60      107.55     17.05 o
   0   1  18        5.26        3.72      7.12 o
   1   1  18       27.47       19.73      5.95 o
   2   1  18      165.11      192.38     14.37 o
   3   1  18       22.61       37.95     22.66 o
 -17   2  18       35.77       29.33      7.56 o
 -16   2  18        0.23        2.23      4.91 o
 -15   2  18       23.56       23.04      5.72 o
 -14   2  18       57.27       52.46      6.90 o
 -13   2  18        1.33       10.31      5.03 o
 -12   2  18      216.11      207.97     13.00 o
 -11   2  18       73.69       78.17     10.38 o
 -10   2  18      860.90      892.47     23.98 o
  -9   2  18      478.66      511.68     15.86 o
  -8   2  18       45.14       41.94      4.67 o
  -7   2  18      164.16      159.17     10.85 o
  -6   2  18      172.97      170.93      7.24 o
  -5   2  18        5.75        5.20      4.39 o
  -4   2  18      134.66      126.61     19.86 o
  -3   2  18       42.36       43.41     14.71 o
  -2   2  18        0.52       -3.00      9.85 o
  -1   2  18       21.99       28.71      6.57 o
   0   2  18        3.04       -1.11      4.49 o
   1   2  18      166.09      174.89     10.70 o
   2   2  18      224.67      272.21     13.09 o
   3   2  18       25.60       20.12      9.36 o
 -16   3  18       44.35       45.31      7.05 o
 -15   3  18        2.81        0.02      5.03 o
 -14   3  18        0.32       -4.41      4.41 o
 -13   3  18       16.71       16.75      5.76 o
 -12   3  18       29.40       19.64      5.57 o
 -11   3  18       18.42       31.08     10.54 o
 -10   3  18       36.06       28.56      6.26 o
  -9   3  18       74.30       70.46      7.64 o
  -8   3  18       14.57       25.45      6.03 o
  -7   3  18       61.17       64.52      5.42 o
  -6   3  18        1.26       -2.55      3.35 o
  -5   3  18       35.59       23.13      5.29 o
  -4   3  18      504.83      514.36     24.02 o
  -3   3  18       29.10       20.38      7.79 o
  -2   3  18       54.58       26.00     11.58 o
  -1   3  18        2.51        3.96      6.70 o
   0   3  18        6.83        0.40      5.26 o
   1   3  18        0.66        0.86      5.27 o
   2   3  18       51.59       54.35      7.94 o
 -15   4  18        0.33       10.20      5.73 o
 -14   4  18        0.15       -2.10      5.03 o
 -13   4  18       22.70       29.40      6.38 o
 -12   4  18        9.46        3.75      4.94 o
 -11   4  18       32.06       23.20      6.09 o
 -10   4  18        3.01       -1.67      6.47 o
  -9   4  18       12.86       10.54      5.23 o
  -8   4  18        7.63        0.36      4.93 o
  -7   4  18        7.67       15.72      4.32 o
  -6   4  18      323.32      308.99     14.58 o
  -5   4  18       22.13       11.02      5.61 o
  -4   4  18       11.33       11.54      7.40 o
  -3   4  18        0.63        6.34      7.23 o
  -2   4  18      104.30       97.79     19.44 o
  -1   4  18        4.01        7.62      7.59 o
   0   4  18        2.35        2.35      5.77 o
   1   4  18        0.66        1.61      5.72 o
 -13   5  18       31.04       27.06      7.06 o
 -12   5  18       17.13       12.55      6.35 o
 -11   5  18       11.09        4.86      5.70 o
 -10   5  18        0.97       -0.22      5.26 o
  -9   5  18       11.66       22.16      6.56 o
  -8   5  18       35.96       49.71      7.29 o
  -7   5  18        4.68        0.89      8.83 o
  -6   5  18        1.20       -4.96      4.96 o
  -5   5  18       35.62       19.94      6.70 o
  -4   5  18       17.48       19.63      8.72 o
  -3   5  18       17.11       20.31      8.93 o
  -2   5  18        0.54       -0.20      7.50 o
  -1   5  18       83.80       89.56     13.35 o
   0   5  18      130.24      178.84     15.69 o
 -11   6  18       89.89      108.48      9.93 o
 -10   6  18        2.20       -3.11      5.79 o
  -9   6  18        4.95        3.97     10.87 o
  -8   6  18       44.10       43.49     14.01 o
  -7   6  18        1.48       -5.85      9.88 o
  -6   6  18       39.83       50.81     14.16 o
  -5   6  18      162.75      213.17     15.85 o
  -4   6  18        0.13        8.76      9.18 o
  -3   6  18       48.30       46.49     16.91 o
 -17   1  19        6.59       11.93      5.64 o
 -16   1  19       13.89        6.60      4.98 o
 -15   1  19        0.64        4.18      4.37 o
 -14   1  19       17.79       17.33      4.90 o
 -13   1  19       42.66       45.57      5.78 o
 -12   1  19        0.00       -4.08      4.38 o
 -11   1  19        6.04        6.69      4.79 o
 -10   1  19       22.94       13.27      6.06 o
  -9   1  19       73.26       61.31      6.57 o
  -8   1  19       12.31       13.75      3.81 o
  -7   1  19        0.16       -3.88      3.88 o
  -6   1  19       16.16       20.84      4.98 o
  -5   1  19      149.81      161.85     20.72 o
  -4   1  19       23.79       26.08      7.75 o
  -3   1  19       75.93       89.17     10.64 o
  -2   1  19       41.80       40.62      9.51 o
  -1   1  19        1.27       -2.87      6.72 o
   0   1  19        9.26       14.02     10.01 o
   1   1  19       44.49       59.74     10.61 o
   2   1  19        0.01       -7.45      7.45 o
 -16   2  19        0.64       -4.16      4.85 o
 -15   2  19       26.22       24.94      6.26 o
 -14   2  19       10.49        7.39      7.20 o
 -13   2  19        2.59        6.89      5.04 o
 -12   2  19       56.04       64.26      7.20 o
 -11   2  19      473.46      486.58     16.44 o
 -10   2  19        8.97       16.43      5.29 o
  -9   2  19       39.87       46.24      6.36 o
  -8   2  19       88.00       99.87      6.16 o
  -7   2  19      211.63      228.49      8.36 o
  -6   2  19       34.83       29.07      5.14 o
  -5   2  19      345.74      371.10     18.22 o
  -4   2  19       89.89      104.39     11.18 o
  -3   2  19       13.78       14.49      7.53 o
  -2   2  19      327.35      354.78     13.87 o
  -1   2  19        8.51        6.73      5.15 o
   0   2  19       75.94       84.93      8.60 o
   1   2  19       11.88       21.24      7.96 o
   2   2  19        6.53       13.75      8.57 o
 -15   3  19        8.07        8.09      5.51 o
 -14   3  19        6.78        8.02      5.45 o
 -13   3  19       17.05        9.57      5.49 o
 -12   3  19       25.93       28.06      6.17 o
 -11   3  19       44.19       52.88      6.99 o
 -10   3  19       94.40       83.34      7.88 o
  -9   3  19        2.35       -4.42      4.42 o
  -8   3  19        1.27        6.11      4.68 o
  -7   3  19       47.77       48.95      5.51 o
  -6   3  19       61.32       52.69      9.24 o
  -5   3  19        3.65        1.68      6.85 o
  -4   3  19       45.78       58.87     10.03 o
  -3   3  19       71.34       67.82     10.44 o
  -2   3  19       12.74       13.04      9.85 o
  -1   3  19        1.15       -1.43      5.21 o
   0   3  19       64.31       63.70      8.13 o
   1   3  19       12.99       10.57      6.08 o
 -14   4  19        2.67        5.40      6.29 o
 -13   4  19        0.07       -5.27      5.27 o
 -12   4  19       17.85       20.62      7.28 o
 -11   4  19        3.07       -4.27      4.80 o
 -10   4  19       61.15       79.62     15.27 o
  -9   4  19       86.44       90.14     15.00 o
  -8   4  19      692.63      688.80     28.20 o
  -7   4  19        6.95        0.27      6.45 o
  -6   4  19        1.11       -5.12      5.12 o
  -5   4  19      103.37       86.59     11.16 o
  -4   4  19      115.37      112.67     12.23 o
  -3   4  19        5.65        4.42      7.39 o
  -2   4  19        3.32        5.94      8.44 o
  -1   4  19        3.41        2.67      8.20 o
   0   4  19        4.91       -0.24      6.00 o
 -13   5  19       10.43        4.15      6.18 o
 -12   5  19        0.86        0.35      5.68 o
 -11   5  19        2.34        2.70      8.32 o
 -10   5  19       13.07        9.25      6.57 o
  -9   5  19      328.14      350.47     15.00 o
  -8   5  19       36.49       15.99     10.87 o
  -7   5  19       75.16      111.70     16.46 o
  -6   5  19        8.21       17.59     10.19 o
  -5   5  19       24.41       31.43      9.70 o
  -4   5  19       28.19       40.61     10.08 o
  -3   5  19       76.60      101.92     12.75 o
  -2   5  19       71.06       79.25     12.06 o
  -9   6  19        0.39       20.12     11.55 o
  -8   6  19       18.36       24.41     13.01 o
  -7   6  19        0.40       -8.10     10.24 o
  -6   6  19        4.63       -2.82     10.24 o
 -16   0  20      155.59      190.33     13.76 o
 -15   0  20       24.14       26.60      7.83 o
 -14   0  20      373.24      389.88     25.14 o
 -13   0  20       22.74       12.07      6.93 o
 -12   0  20       17.02        8.21     11.89 o
 -11   0  20       18.24       18.57      9.77 o
 -10   0  20      605.62      615.32     21.76 o
  -9   0  20       61.87       63.25     12.49 o
  -8   0  20       32.33       26.34      7.56 o
  -7   0  20       47.34       73.06     15.86 o
  -6   0  20      409.14      380.93     25.51 o
  -5   0  20       36.54       26.66     11.55 o
  -4   0  20      152.54      133.76     17.56 o
  -3   0  20        0.09       -4.70     10.09 o
  -2   0  20        0.00       -3.76      9.51 o
  -1   0  20       18.40       25.25     12.91 o
   0   0  20      140.92      183.62     21.85 o
   1   0  20       39.97       46.10     14.32 o
 -16   1  20       15.31        9.72      5.69 o
 -15   1  20      115.85      140.16      9.75 o
 -14   1  20       22.37       31.28      6.52 o
 -13   1  20      121.67      126.80      9.21 o
 -12   1  20       10.31        6.73      5.07 o
 -11   1  20      131.50      127.84      8.83 o
 -10   1  20        3.81        1.17      4.94 o
  -9   1  20       15.74       15.16      5.09 o
  -8   1  20       10.15       11.24      4.64 o
  -7   1  20       19.76       22.07      5.03 o
  -6   1  20      275.93      247.33     15.19 o
  -5   1  20      237.35      240.99     14.96 o
  -4   1  20       27.80       46.47      9.18 o
  -3   1  20       42.34       42.11      9.09 o
  -2   1  20      169.97      199.64     14.77 o
  -1   1  20      219.82      233.55     16.21 o
   0   1  20       37.08       31.19      9.64 o
   1   1  20       46.60       46.87     10.35 o
 -16   2  20        0.97       -0.62      5.26 o
 -15   2  20        0.06       -0.41      5.22 o
 -14   2  20        0.59       -2.94      6.10 o
 -13   2  20       36.29       39.73     14.07 o
 -12   2  20       17.56       13.68      5.70 o
 -11   2  20       12.61       15.70      5.64 o
 -10   2  20        4.70        2.90      6.28 o
  -9   2  20      315.22      300.60     12.65 o
  -8   2  20       21.79       30.76      7.48 o
  -7   2  20      233.20      255.23     10.63 o
  -6   2  20      134.13      138.60     12.42 o
  -5   2  20        7.31       14.91      8.47 o
  -4   2  20       20.07       20.37      8.05 o
  -3   2  20       30.22       34.45     20.31 o
  -2   2  20        0.88       -3.87      7.09 o
  -1   2  20        1.48       -6.92      6.92 o
   0   2  20       11.50       24.35      9.41 o
 -15   3  20        0.36       -0.26      5.52 o
 -14   3  20       11.28        7.87      6.88 o
 -13   3  20       28.63       33.07      6.83 o
 -12   3  20        0.48        2.72      5.48 o
 -11   3  20       41.85       46.54      7.09 o
 -10   3  20       41.33       38.28      6.96 o
  -9   3  20        0.42       -2.68      4.80 o
  -8   3  20        4.22        7.41      5.41 o
  -7   3  20       14.54        9.99      7.31 o
  -6   3  20      117.05       97.95     11.16 o
  -5   3  20        4.82        4.19      7.62 o
  -4   3  20       66.38       58.81     23.78 o
  -3   3  20       21.21       17.15      8.77 o
  -2   3  20      114.92      146.21     18.79 o
  -1   3  20        3.20        8.25      5.89 o
 -13   4  20       25.05       27.81     11.23 o
 -12   4  20        1.30        1.59      5.55 o
 -11   4  20        0.00       -2.08      5.43 o
 -10   4  20        1.55       -2.43      5.21 o
  -9   4  20       12.12       17.45      6.01 o
  -8   4  20       20.64       26.60     10.66 o
  -6   4  20       11.20        2.99      8.16 o
  -5   4  20       56.22       75.42     11.36 o
  -4   4  20        0.00        8.51      8.60 o
  -3   4  20       37.21       38.94     10.05 o
  -2   4  20        9.10        0.88      8.23 o
 -11   5  20        1.36       -2.97      5.67 o
 -10   5  20       76.27       50.65     10.19 o
  -9   5  20      117.78      103.81     16.57 o
  -8   5  20        1.20       -9.46      9.67 o
  -5   5  20       36.78       39.11     10.47 o
  -4   5  20        1.71        3.80      8.56 o
 -15   1  21      182.04      204.39     11.57 o
 -14   1  21       14.43       16.93      6.21 o
 -13   1  21      233.00      244.72     12.00 o
 -12   1  21        0.01       -3.71      4.55 o
 -11   1  21       43.83       48.69      6.82 o
 -10   1  21        4.28        4.62      6.54 o
  -9   1  21      295.00      298.13     19.31 o
  -8   1  21       82.41       70.37     18.92 o
  -7   1  21        2.23       -3.05      9.25 o
  -6   1  21        0.49       -3.21      7.34 o
  -5   1  21       17.82        0.09      7.34 o
  -4   1  21        0.62        6.42      7.34 o
  -3   1  21        6.20        1.14      7.95 o
  -2   1  21        1.82        6.57      7.99 o
  -1   1  21       46.76       41.77     15.84 o
 -15   2  21        3.61        2.84      5.68 o
 -14   2  21        1.64        0.58      5.59 o
 -13   2  21       19.76       33.47      6.74 o
 -12   2  21       10.06        1.29      5.20 o
 -11   2  21       18.07       17.94      6.53 o
 -10   2  21       15.51       27.27      7.83 o
  -9   2  21       32.41       32.18     12.10 o
  -7   2  21        0.22        5.78      7.71 o
  -6   2  21       33.08       31.06      8.96 o
  -5   2  21       78.56       92.62     11.64 o
  -4   2  21        0.59       -0.97      7.29 o
  -3   2  21        4.52       14.26      8.63 o
  -2   2  21       89.43       93.50     12.23 o
  -1   2  21       52.58       53.17     11.05 o
 -14   3  21       42.02       47.09      7.84 o
 -13   3  21       29.65       22.05      6.75 o
 -12   3  21       99.02       88.09      8.84 o
 -11   3  21       57.98       62.75      7.86 o
 -10   3  21      104.75      116.07      9.38 o
  -9   3  21       19.37       17.63      7.59 o
  -6   3  21        1.16       -4.51      7.50 o
  -5   3  21        0.45       -7.01     12.15 o
  -4   3  21        0.01        1.40     16.18 o
  -3   3  21       20.90       26.45      9.63 o
  -2   3  21       25.13       21.72      9.94 o
 -12   4  21        6.96       10.49      6.34 o
 -11   4  21        1.24       -4.41      5.49 o
 -10   4  21       18.44       20.64      6.69 o
  -5   4  21       16.46       14.17      9.20 o
  -4   4  21       42.78       31.87     10.03 o
 -15   0  22       11.54        2.54      7.32 o
 -14   0  22       15.87       10.51      7.35 o
 -13   0  22       14.68       24.15     11.34 o
 -12   0  22       45.27       33.30     12.13 o
 -11   0  22       27.26       36.54     12.13 o
 -10   0  22      108.63      101.14     15.89 o
  -9   0  22        3.46        6.69      9.88 o
  -7   0  22       42.06       38.42     12.81 o
  -6   0  22        0.41        3.45     10.40 o
  -5   0  22      136.10      157.64     20.44 o
  -4   0  22        6.88       -6.90     10.04 o
  -3   0  22       43.95       66.12     16.46 o
  -2   0  22        3.16       -6.79     12.18 o
 -14   1  22       30.60       45.45      7.42 o
 -13   1  22      147.86      152.11     10.49 o
 -12   1  22        0.77        1.76      6.37 o
 -11   1  22        0.70        2.57      6.85 o
 -10   1  22      151.62      151.74     12.79 o
  -9   1  22        2.54        3.64      7.47 o
  -6   1  22       95.24      113.08     12.42 o
  -5   1  22       24.61       29.75      9.50 o
  -4   1  22        0.03        2.93      7.88 o
  -3   1  22        7.07       11.63      9.51 o
  -2   1  22      107.10      130.79     14.39 o
 -14   2  22       94.26       97.01      9.43 o
 -13   2  22        2.20        2.36      5.58 o
 -12   2  22       12.20       21.43      6.32 o
 -11   2  22        2.56        7.36      6.87 o
 -10   2  22       19.45       21.37     19.26 o
  -6   2  22       30.37       47.21      9.99 o
  -5   2  22        9.06       16.84     14.61 o
  -4   2  22       63.44       73.60     12.96 o
  -3   2  22        1.43        2.99      8.35 o
 -12   3  22       74.28       75.65      9.91 o
 -11   3  22       16.54       28.12      8.76 o
  -6   3  22       24.14       23.83     13.75 o
  -5   3  22        1.31        2.82      8.50 o
  -4   3  22        0.22       -7.88      7.88 o
 -13   1  23        9.05        3.51      7.37 o
 -12   1  23        0.25       -0.81      7.50 o
 -11   1  23        1.19       -6.22      6.22 o
  -6   1  23        4.84       15.41      9.98 o
  -5   1  23       15.15       19.89      9.90 o
 -12   2  23        3.44        3.61      7.14 o
 -11   2  23       11.29       -0.99      7.39 o
 
